# Supplementary material for: Extracellular matrix and cytochrome P450 gene expression can distinguish steatohepatitis from steatosis in mice
Source: J Cell Mol Med. 2014 Jun 9;18(9):1762–72. doi: 10.1111/jcmm.12328 (PMC4196652; doi:10.1111/jcmm.12328)
Supplement: Supplementary file 3 [file jcmm0018-1762-SD3.xlsx]

## Sheet: Legend
Legends
Table S1.	Histological characteristics of liver tissues.
Table S2.	Primer pairs used for qRT-PCR.
Table S3.	Data sets of the pair-wise comparisons of the levels of all microarray probe sets.
Table S4.	Significant enriched pathway-based sets according to the ConsensusPathDB interaction analysis of the relevant differentially expressed probe sets.
Table S5.	Differentially expressed probe sets along the course of the progression to NASH.
Table S6.	Expression profiles of 10 selected genes according to the qRT-PCR analysis.

## Sheet: Table S1
Table S1. Histological characteristics of liver tissues.
	ob/ob		db/db		HFD		control
	16 weeks	48 weeks	16 weeks	48 weeks	16 weeks	48 weeks	16 weeks	48 weeks
Steatosis	3 ± 0	3 ± 0	3 ± 0	3 ± 0	0.6 ± 0.7	2.9 ± 0.3	0.6 ± 0.7	0.6 ± 1.1
Inflammation	0 ± 0	1.3 ± 0.6	0.1 ± 0.3	1.3 ± 0.6	0.1 ± 0.3	0.9 ± 0.8	0 ± 0	0.1 ± 0.3
Ballooning	0 ± 0	0.7 ± 0.9	0 ± 0	1.3 ± 0.8	0 ± 0	1.0 ± 1.0	0 ± 0	0 ± 0
NAS	3 ± 0	4.9 ± 1.3	3.1 ± 0.3	5.5 ± 1.1	0.7 ± 0.8	4.8 ± 1.6	0.6 ± 0.7	0.7 ± 1.3
NAFLD activity score (NAS) was calculated as the unweighted sum of steatosis (0-3), lobular inflammation (0-2) and hepatic ballooning (0-2) scores, according to Kleiner et al. [22]. NF, non-fasted; F, fasted; HFD, high-fat diet.

## Sheet: Table S2
Table S2. Primer pairs used for qRT-PCR.
		Fwd	Rev
Mrpl36		CTCAGGTGCAGGAACGGGTC	CCCTTCCCAGGTCTGGGCTC
Hmbs		AAGGGTTTTCCCGTTTGC	TCCCTGAAGGATGTGCCTA
Mcoln1		CCACCACGGACATAGGCATAC	GCTGGGTTACTCTGATGGGTC
Plg		TGTTGCCTGTCAAAAGTGGG	GGCCCTTGTTCATCATTGTC
Dcn		TCTTGGGCTGGACCATTTGAA	CATCGGTAGGGGCACATAGA
Emp1		TTGGTGCTACTGGCTGGTCT	CATTGCCGTAGGACAGGGAG
Gpx4		CACCCACTGTGGAAATGGAT	TGGTAAAGTTCCATTTGATGGC
Gsta1		TATGTCCCCCAGACCAAAGA	TTGTCCATGGCTCTTCAACA
Gstm1		GCAGCTCATCATGCTCTGTTAC	CTCTTGCCCAGGAACTCAGA
Gstm2		ATGGACACCCGCATACAGTT	CTGCTTGCCCAGAAACTCAG
Ikbip		CAAAGTGGCTGCTCCTGA	TTGAAATACAAGCCAGGCCA
Mgst3		GTGATGGTGCTCCACCTAGC	ACATATGCCCGTTCTCAGGA
Trappc4		CCCGCCTTACCTCTAACGAG	GTTTCCAGCATCTCAATGCC

## Sheet: Table S3
Table S3. Data sets of the pair-wise comparisons of the levels of all microarray probe sets.
				SS vs. control				NASH vs. SS				NASH vs. control
				non-fasted		fasted		non-fasted		fasted		non-fasted		fasted
	gene_names	symbols	probeIDs	p.adj	FC	p.adj	FC	p.adj	FC	p.adj	FC	p.adj	FC	p.adj	FC
0elS0RFNLXCR_VLDkQ	hydroxy-delta-5-steroid dehydrogenase, 3 beta- and steroid delta-isomerase 5	Hsd3b5	ILMN_1234449	0.00256934	0.0149295	0.0437995	0.02931	0.244775	1.48011	0.845528	0.978823	0.00443677	0.0220973	0.0678311	0.0286893
c8Qpr._3OVXN_R9BZU	serine (or cysteine) peptidase inhibitor, clade A, member 1E	Serpina1e	ILMN_1220234	0.000650042	0.0383076	0.000931436	0.0268359	0.258666	3.51327	0.136373	3.01476	0.00147659	0.134585	0.00287099	0.080904
BDNPh8FAFDZ5dClYg4	major urinary protein 4	Mup4	ILMN_2592166	0.00127954	0.0399567	0.00151066	0.03861	0.358864	2.15179	0.43749	1.72242	0.0025452	0.0859785	0.00387545	0.0665025
HRLaO.8rPSRVj3lt18	cytochrome P450, family 7, subfamily b, polypeptide 1	Cyp7b1	ILMN_2601215	0.0006942	0.0580404	0.000130379	0.0426422	0.113195	3.4057	0.169846	3.74075	0.0018465	0.197668	0.000347097	0.159514
lcV3q2N4tU7XMEj0.8	monooxygenase, DBH-like 1	Moxd1	ILMN_2977492	0.0672701	0.0932895	0.0904979	0.142032	0.597761	0.9226	0.204949	0.944974	0.0836125	0.0860689	0.125152	0.134217
6pwHkgiNnm6CRq4Uhc	elongation of very long chain fatty acids (FEN1/Elo2, SUR4/Elo3, yeast)-like 3	Elovl3	ILMN_2682207	0.000126594	0.0836878	0.000222452	0.117306	0.266688	1.66428	0.374129	1.2681	0.000196962	0.13928	0.000698968	0.148756
3TQoCv5EHO4ok6DXyI	major urinary protein 2	Mup2	ILMN_3143404	6.73367e-09	0.0849295	4.52312e-07	0.0576532	0.186561	4.25192	0.14004	5.17476	0.00643684	0.361113	0.00188742	0.298342
iUrTiXHS.8693HzoLI	RIKEN cDNA 2810007J24 gene	2810007J24Rik	ILMN_2655184	4.60488e-06	0.0918621	1.8127e-05	0.0769286	0.227303	3.5729	0.183331	3.43401	0.0036426	0.328214	0.000606975	0.264173
lS2Cu68bqndm3ukOkA	complement factor D (adipsin)	Cfd	ILMN_2835423	0.033554	0.141004	0.0803856	0.10166	0.235111	6.14332	0.176124	5.40329	0.856451	0.866231	0.468722	0.5493
EXIXx4epQVCDLpFQko	carboxylesterase 3B	Ces3b	ILMN_2917053	0.000359287	0.137716	0.00016519	0.141199	0.24843	1.50851	0.135002	1.74475	0.000784314	0.207746	0.00055699	0.246356
05zVBWp1ieVeCmftEo	insulin-like growth factor binding protein 2	Igfbp2	ILMN_1236788	0.000137524	0.140612	8.65211e-05	0.0906074	0.0153053	2.4871	0.0111413	1.95167	0.000956626	0.349715	0.000514716	0.176836
Ez_gIhQR4nSCVV3hVU	insulin-like growth factor binding protein 2	Igfbp2	ILMN_2930897	0.000203556	0.143715	3.13696e-05	0.0760038	0.0307828	2.34392	0.012157	2.01606	0.00121204	0.336857	0.000203858	0.153228
QpV4RQiQxKKk6pyOr8	serine (or cysteine) peptidase inhibitor, clade A, member 4, pseudogene 1	Serpina4-ps1	ILMN_2815450	0.0144541	0.0947127	0.0787209	0.158988	0.382271	1.12024	0.352767	1.08093	0.0218602	0.106101	0.118371	0.171855
cquEL3uN59TTt0SErU	major urinary protein 5	Mup5	ILMN_3079257	0.00244692	0.151787	0.00497377	0.166526	0.884704	1.03541	0.820122	1.03461	0.00406177	0.157163	0.0102169	0.172291
ZdV9Ad1F.SfE.CLflM	cytochrome P450, family 4, subfamily a, polypeptide 12B	Cyp4a12b	ILMN_1217072	6.58671e-05	0.152254	9.78642e-05	0.164827	0.266824	0.661299	0.267186	0.652545	0.000160477	0.100685	0.000337128	0.107557
lT1xfgfdAMX2I56uV4	carboxylesterase 3B	Ces3b	ILMN_1254721	2.04562e-05	0.156596	6.17225e-06	0.128146	0.253396	2.20191	0.126554	2.86827	0.00157911	0.344811	0.00214092	0.367557
xjRXin8PR5.UR6Ex58	cytochrome P450, family 2, subfamily c, polypeptide 50	Cyp2c50	ILMN_2996640	5.42105e-07	0.158481	0.000124981	0.188896	0.0423971	2.48061	0.0752933	2.11657	0.000104553	0.393131	0.00145212	0.39981
Ng.fXfXvQwOPEfkfAA	major urinary protein 20	Mup20	ILMN_2881950	7.16671e-05	0.161681	7.6954e-05	0.1577	0.350647	1.96116	0.442546	1.57713	0.00157911	0.317083	0.000414342	0.248713
fhLj0xbE3Ukoe6t6UE	sushi domain containing 4	Susd4	ILMN_2677824	0.000400923	0.170971	0.00086631	0.207649	0.108443	1.38964	0.456435	1.13035	0.000932793	0.237588	0.00234569	0.234715
xkr6606IpX1A5PPuVU	major urinary protein 21	Mup21	ILMN_2818498	0.000175132	0.174941	0.000141496	0.18294	0.444247	1.47586	0.535215	1.3582	0.000329923	0.258189	0.000441571	0.248469
rLdd.13SyVCq07RATo	epidermal growth factor receptor	Egfr	ILMN_3052260	0.00135598	0.176099	0.00266486	0.17122	0.196168	1.33365	0.114707	1.47726	0.0031862	0.234855	0.0085365	0.252937
fDg6oBfUnjtnc6WIFI	major urinary protein 6	Mup6	ILMN_2953807	5.07857e-07	0.178875	1.80704e-07	0.136603	0.279515	2.27457	0.213439	2.61051	0.00998035	0.406863	0.00491652	0.356604
KUt.cke1JYO798dxB0	monooxygenase, DBH-like 1	Moxd1	ILMN_2737390	0.0781222	0.196357	0.0979087	0.300719	0.456244	0.951329	0.750636	1.02051	0.094936	0.1868	0.140113	0.306888
6O3lFzlGUHsXOjuepQ	epidermal growth factor receptor	Egfr	ILMN_3128725	0.00124717	0.178928	0.00137193	0.156185	0.32337	1.2602	0.103275	1.56135	0.00272922	0.225485	0.00479694	0.24386
Z3uNFeKfw9Hn9RHoRE	cytochrome P450, family 2. subfamily c, polypeptide 37	Cyp2c37	ILMN_2691059	4.81625e-06	0.179319	5.52445e-05	0.216731	0.0294978	2.20272	0.0781433	1.78716	4.47249e-05	0.394989	0.000420951	0.387334
uigB9SeOid.rYgUj_I	major urinary protein 5	Mup5	ILMN_3158509	2.59479e-07	0.188657	1.977e-05	0.1665	0.297328	2.46745	0.239022	2.32945	0.0395041	0.465503	0.00833326	0.387853
9e40V4p.D0ef1EehEc	cytochrome P450, family 2. subfamily c, polypeptide 37	Cyp2c37	ILMN_2691060	5.07857e-07	0.190432	4.62495e-05	0.221379	0.0230061	2.12889	0.0771267	1.74149	2.35352e-05	0.405408	0.000337128	0.385528
HERI41YuB1BXREfJSk	complement component 8, beta polypeptide	C8b	ILMN_1227404	0.00188253	0.191628	0.000534845	0.20889	0.0197964	1.53271	0.06626	1.521	0.00560481	0.29371	0.00230546	0.317722
ZSjteFN1U.SIuzSPqg	complement component 6	C6	ILMN_1216720	0.00131708	0.192634	0.000509721	0.257007	0.180302	1.62566	0.186776	1.35334	0.00368578	0.313158	0.00226356	0.347819
H4P313170MDjxX5HwA	major urinary protein 2	Mup2	ILMN_3065459	5.72678e-05	0.202441	4.06218e-07	0.140327	0.268107	2.08851	0.223602	2.4307	0.00796732	0.4228	0.00327226	0.341093
BA7n5JQl6AXg7j16hU	kidney expressed gene 1	Keg1	ILMN_2860915	0.000137838	0.206462	0.000670084	0.139651	0.708812	1.17672	0.174517	2.2386	0.000215276	0.242948	0.00404617	0.312622
llOodoyA5cJ3XRfy7o	minichromosome maintenance deficient 10 (S. cerevisiae)	Mcm10	ILMN_2970532	0.00806937	0.215048	3.26862e-05	0.186563	0.11349	1.67423	0.151108	1.96335	0.026749	0.360039	0.000846232	0.366289
fv4p8o6GeuQ4.371_8	apoptosis-associated tyrosine kinase	Aatk	ILMN_1231439	0.00681201	0.218515	0.0122852	0.201906	0.155638	1.97235	0.112366	2.19279	0.0396446	0.430989	0.0856895	0.442737
oiXtKxc0omsNbiIgW8	epidermal growth factor receptor	Egfr	ILMN_2693922	0.00102217	0.218816	0.00252508	0.155949	0.062399	1.60908	0.0308686	2.04807	0.00345024	0.352091	0.0127231	0.319394
xoo0Kd6IwjkC5eefpk	complement component 6	C6	ILMN_2798129	0.00109151	0.220955	0.000166692	0.257545	0.222362	1.53976	0.281256	1.37114	0.00313153	0.340218	0.000914311	0.353131
f5L3jN6N4KdEcqlVdQ	selenium binding protein 2	Selenbp2	ILMN_2939652	0.036527	0.223024	0.0478211	0.434735	0.876244	0.982997	0.304089	0.911032	0.0477315	0.219232	0.059838	0.396058
cX26Ex0Tp_6O.dw9P0	N-acetyltransferase 8 (GCN5-related, putative)	Nat8	ILMN_1216539	4.01606e-05	0.228325	2.06812e-05	0.385205	0.0120973	1.91988	0.0124903	1.9756	0.000135228	0.438357	0.0536549	0.761012
uquihfZpAztFdNxFBw	glutathione S-transferase, pi 1	Gstp1	ILMN_1223230	0.220575	0.756257	0.13781	0.822017	0.0120784	0.588398	0.0114071	0.70375	0.0230368	0.44498	0.00860675	0.578495
9NwH_msHNLjrEtX4nk	nudix (nucleoside diphosphate linked moiety X)-type motif 7	Nudt7	ILMN_1253709	0.00122343	0.229807	0.027394	0.332117	0.267344	1.36036	0.2987	1.21217	0.00282266	0.312622	0.0654176	0.402581
cPwJfr9_nsQ6n6wR0U	arginine vasopressin receptor 1A	Avpr1a	ILMN_2890935	0.000101526	0.23533	0.000336625	0.22875	0.023172	1.48874	0.0380495	1.36773	0.000419413	0.350345	0.00172087	0.312868
WuIil51MK5PddQUF6E	cytochrome P450, family 4, subfamily f, polypeptide 14	Cyp4f14	ILMN_1231625	5.74237e-05	0.239564	0.000108153	0.3177	0.113628	1.40115	0.0585371	1.40509	0.000123645	0.335665	0.00083114	0.446398
Qe30IXed88iogfyTqo	polymeric immunoglobulin receptor	Pigr	ILMN_1225605	0.00018448	0.24091	1.22522e-05	0.293456	0.0692586	2.46649	0.0308108	2.48378	0.0310024	0.594203	0.101596	0.72888
lVSeUzcil9NeiNxYxE	cytochrome P450, family 1, subfamily a, polypeptide 2	Cyp1a2	ILMN_2739847	0.00118703	0.241655	0.00359156	0.277884	0.335359	1.23604	0.543262	1.14512	0.00314052	0.298694	0.00925653	0.318209
x65cVn9dTuel4RTP4Q	minichromosome maintenance deficient 10 (S. cerevisiae)	Mcm10	ILMN_2679464	0.0136804	0.2484	0.000536074	0.211753	0.260747	1.28176	0.252118	1.59547	0.0283222	0.31839	0.00259965	0.337846
QqPtGFPOOghOAU6Xgk	carboxylesterase 3B	Ces3b	ILMN_2733745	2.08517e-06	0.252017	1.41164e-05	0.210375	0.276984	1.26764	0.123176	1.46168	2.39965e-06	0.319467	3.80827e-05	0.307502
EqIRG7o07jT7gRduJ8	heat shock 105kDa/110kDa protein 1	Hsph1	ILMN_2716098	0.00152868	0.259926	0.000179208	0.219336	0.290711	1.29148	0.210465	2.2836	0.00380478	0.335689	0.047823	0.500877
ohKcUISD0gDUKJXaX0	predicted gene 4956	Gm4956	ILMN_2911009	0.0011894	0.260224	0.000664065	0.450507	0.113195	1.51879	0.119994	1.81109	0.0040809	0.395225	0.445163	0.815907
ZuheEVBzq_FOCVqF7g	cytochrome P450, family 1, subfamily a, polypeptide 2	Cyp1a2	ILMN_2795106	0.00135502	0.268042	0.00292996	0.286408	0.665398	1.10059	0.685814	1.08883	0.00295943	0.295004	0.00692958	0.311848
lone4UIAS_AOilOzog	RIKEN cDNA 1100001G20 gene	1100001G20Rik	ILMN_2651743	0.000207791	0.273235	0.00650525	0.210074	0.23604	3.21729	0.0692479	3.14477	0.814515	0.879077	0.280394	0.660634
BN4uJ_O72Ode1Tv830	leucine-rich repeats and transmembrane domains 1	Lrtm1	ILMN_1241151	0.000569598	0.281224	0.0325262	0.674917	0.327252	1.27224	0.369106	0.892701	0.00112217	0.357784	0.0227184	0.602499
EfjqFOel3qcFfiDSlQ	serine (or cysteine) peptidase inhibitor, clade A, member 3K	Serpina3k	ILMN_2970494	0.00231367	0.288726	0.00113332	0.288904	0.73725	1.03198	0.389409	1.14768	0.0040809	0.297961	0.00405667	0.331571
Wgp9kCnOZXw6ISt0kk	dopachrome tautomerase	Dct	ILMN_1251894	0.000603758	0.295368	0.00364897	0.451014	0.18447	0.778329	0.758188	0.920216	0.000781712	0.229893	0.0055908	0.41503
loo.96cYf4ASPkbWTU	tetratricopeptide repeat domain 39C	Ttc39c	ILMN_1216182	0.000238569	0.297292	4.20593e-05	0.430594	0.108841	1.50223	0.248862	1.17286	0.000870138	0.446603	0.000334965	0.505026
HV6N0Mtch2jvx6jR0s	4short chain dehydrogenase/reductase family 9C, member 7	Sdr9c7	ILMN_2647240	0.000484316	0.304261	0.00021846	0.273729	0.151678	1.65233	0.193733	1.99603	0.00595478	0.502739	0.0522561	0.54637
WgNSXjkAXhLiAgbqh4	complement component 8, alpha polypeptide	C8a	ILMN_1213805	1.13883e-05	0.307334	2.0599e-05	0.204937	0.255368	1.771	0.0929632	2.45823	0.0287784	0.544289	0.0125388	0.503783
r.Fzp6.cd3Lp0CQ.7c	ATP-binding cassette, sub-family A (ABC1), member 8a	Abca8a	ILMN_2686700	0.000322992	0.309583	0.000777662	0.338502	0.07526	1.417	0.162052	1.60856	0.00117882	0.438679	0.0210147	0.544501
rnp3oMfFTdCqMrTp50	insulin-like growth factor binding protein, acid labile subunit	Igfals	ILMN_1222609	0.000270063	0.309697	3.29406e-05	0.409142	0.0321041	1.4985	0.0372785	1.50262	0.00152859	0.464081	0.00213272	0.614784
WV1USd0CSkev7szOgw	4short chain dehydrogenase/reductase family 9C, member 7	Sdr9c7	ILMN_1215541	0.00151784	0.315085	0.000547715	0.364123	0.182498	1.38915	0.148719	1.6726	0.00515999	0.437701	0.0488944	0.609033
NW77H904ugGgNlvHkU	cysteine conjugate-beta lyase 2	Ccbl2	ILMN_1231939	0.000277775	0.316042	9.47476e-05	0.300808	0.161727	2.03051	0.0873326	1.79378	0.102102	0.641727	0.00744662	0.539581
0lpxFCiLoS5EjMjg50	cysteine-rich with EGF-like domains 2	Creld2	ILMN_2983948	0.00235462	0.321429	0.027421	0.47741	0.175041	1.42698	0.143899	1.48359	0.00974178	0.458674	0.266078	0.70828
WO_6gegqBExEiFfm4o	alanine-glyoxylate aminotransferase 2-like 1	Agxt2l1	ILMN_2661820	0.591106	0.928022	0.0656799	0.563509	0.0120797	0.57784	0.320575	0.881777	0.00409506	0.536248	0.0648817	0.496889
3VXOgLf7dZnDq4t2Gg	keratin 23	Krt23	ILMN_2671165	0.944324	1.02239	0.0592324	0.389723	0.402373	1.22658	0.146087	1.2774	0.418155	1.25404	0.150161	0.497831
0nX65TEQO3KAdEI530	tetratricopeptide repeat domain 39C	Ttc39c	ILMN_1250576	0.000358353	0.323915	2.01939e-05	0.429254	0.13289	1.39665	0.293164	1.11872	0.00120165	0.452395	0.000100071	0.480213
3hX10443OIP05fU630	serine (or cysteine) peptidase inhibitor, clade A (alpha-1 antiproteinase, antitrypsin), member 12	Serpina12	ILMN_1218236	0.000227577	0.326384	0.019451	0.434577	0.125383	1.76909	0.104989	1.91768	0.0174668	0.577404	0.601282	0.83338
6U5SxYl3kq9ITvvPl4	angiogenin, ribonuclease, RNase A family, 5	Ang	ILMN_2875251	5.7425e-05	0.328003	1.878e-05	0.291643	0.0292376	1.6069	0.072631	1.71077	0.000893989	0.527068	0.00109178	0.498935
cqexKAKVJQewouz5ac	cysteine-rich with EGF-like domains 2	Creld2	ILMN_2757368	0.00427993	0.335878	0.0401359	0.558439	0.343681	1.22861	0.2987	1.26848	0.0107476	0.412664	0.233153	0.708367
xpIzpjIrpIT9BIIpHk	interferon, alpha-inducible protein 27 like 1	Ifi27l1	ILMN_2681232	0.000249746	0.339197	2.63944e-06	0.309912	0.133685	2.30387	0.0542145	2.23584	0.408501	0.781467	0.0831983	0.692912
NlO_6gegqBExEiFfm4	alanine-glyoxylate aminotransferase 2-like 1	Agxt2l1	ILMN_1229990	0.578146	0.925562	0.0594795	0.560624	0.00622911	0.566575	0.45393	0.898312	0.00509952	0.5244	0.062802	0.503616
0ULeJ6EU_HVBFg5KCE	solute carrier family 1 (glial high affinity glutamate transporter), member 2	Slc1a2	ILMN_3123195	8.04666e-06	0.341165	9.97635e-06	0.326566	0.0312474	1.55321	0.0226134	1.76785	0.000131739	0.529902	0.00112443	0.577321
QYgpGjghoj3LTGokHk	serum amyloid A 4	Saa4	ILMN_1247506	0.00152573	0.343155	0.00119876	0.373595	0.167359	1.81678	0.0912144	2.37461	0.0841257	0.623435	0.726472	0.887142
HS.3j1_787s1PfiwAw	cytochrome P450, family 2, subfamily c, polypeptide 29	Cyp2c29	ILMN_2769991	0.000866022	0.346872	0.00430675	0.260267	0.160047	1.43064	0.0724346	1.59559	0.00561223	0.496248	0.0218849	0.41528
cleST7XCBC_4k13RSE	alanine-glyoxylate aminotransferase	Agxt	ILMN_2612117	0.000792535	0.348916	4.9461e-05	0.429873	0.0431663	1.55617	0.0581885	1.24761	0.00703142	0.542974	0.000475171	0.536314
We6xiFChHD1ITneypI	cytochrome P450, family 2, subfamily d, polypeptide 9	Cyp2d9	ILMN_2687507	2.47456e-05	0.351793	7.2364e-05	0.357643	0.472277	1.24568	0.195087	1.3703	0.000608095	0.43822	0.00131296	0.490078
BkLT54X_bQkYR3uTSY	cysteine conjugate-beta lyase 2	Ccbl2	ILMN_1256103	5.62868e-05	0.360214	0.000602758	0.302077	0.0515526	1.78246	0.0824119	1.59603	0.0120307	0.642067	0.00631566	0.482125
fpKUsfTizPeivJKz_w	camello-like 1	Cml1	ILMN_2739027	0.000231744	0.364976	0.00293127	0.472958	0.472277	1.22793	0.472061	1.25091	0.00119848	0.448165	0.0536654	0.591629
lF0qdRUbTpRlV3PEIs	4-hydroxyphenylpyruvic acid dioxygenase	Hpd	ILMN_2731444	0.000130554	0.365545	0.000148058	0.440306	0.0192702	1.33905	0.264587	1.14496	0.000943204	0.489482	0.00105358	0.504131
fjQsv6H0VhowZmfkvU	pleckstrin homology-like domain, family A, member 1	Phlda1	ILMN_2754985	0.00276634	0.366173	0.00245406	0.311766	0.513367	1.46332	0.51007	1.3332	0.0828655	0.535828	0.0153799	0.415648
rHkafTr15_pIN.R8Sw	solute carrier family 25, member 30	Slc25a30	ILMN_2675523	0.622993	0.856727	0.0981302	0.583375	0.132416	0.696356	0.399797	0.897655	0.197811	0.596586	0.0980233	0.52367
x41f6rugDsVKCfuwoo	TSC22 domain family, member 3	Tsc22d3	ILMN_3150811	0.00192761	0.370524	1.92079e-05	0.509457	0.122881	1.43895	0.0227112	1.54405	0.0126037	0.533163	0.0393589	0.786629
HRAuB61uPgBUu_e0N4	arginine vasopressin receptor 1A	Avpr1a	ILMN_1242999	4.27581e-05	0.372019	0.000523324	0.348858	0.0055656	1.27444	0.00779333	1.24813	0.000230381	0.474118	0.00261202	0.43542
fikyKJ7sRW44ykW57s	solute carrier family 1 (glial high affinity glutamate transporter), member 2	Slc1a2	ILMN_3076439	1.60406e-05	0.374061	2.94742e-06	0.326008	0.0163951	1.6379	0.0154066	1.91437	0.0003601	0.612676	0.0021207	0.624101
xYiFS7speeeBEkQ0rg	apolipoprotein L 9b	Apol9b	ILMN_2622856	0.00738515	0.374698	0.000192121	0.309548	0.249755	1.42428	0.199223	1.84603	0.0427255	0.533676	0.0578953	0.571434
cBWCu6UBUiv5FId1WE	cytochrome P450, family 4, subfamily a, polypeptide 31	Cyp4a31	ILMN_2960044	0.470228	1.24812	0.00538576	0.547403	0.656002	1.13729	0.865317	0.967015	0.311876	1.41948	0.00898426	0.529347
xdOo0iukhOmEiukjOk	interferon, alpha-inducible protein 27 like 1	Ifi27l1	ILMN_3125606	0.000160557	0.375558	9.03118e-07	0.387083	0.100198	2.03174	0.0843203	1.7601	0.254353	0.763037	0.0543976	0.681305
id9eXXsDN7NyFIM.7U	natriuretic peptide receptor 2	Npr2	ILMN_2696026	8.6667e-07	0.377014	0.000288824	0.331002	0.158482	1.33709	0.0585371	1.55527	0.000144803	0.504101	0.00327019	0.514798
reCCgUol.h61UutFzs	nicotinamide N-methyltransferase	Nnmt	ILMN_2665411	0.0124133	0.377212	0.0263639	0.425585	0.105615	1.3352	0.13097	1.56645	0.0425907	0.503655	0.236625	0.666656
HFECCAQ6HnPe3n3PU8	betaine-homocysteine methyltransferase	Bhmt	ILMN_2620994	0.000863326	0.37882	0.0480733	0.33788	0.170335	3.27676	0.0829124	2.19897	0.677318	1.2413	0.517319	0.742988
Ngod8V2fXWd4XcXoXQ	regulator of G-protein signaling 3	Rgs3	ILMN_1239208	0.000594272	0.380545	0.0163056	0.532755	0.265027	1.28359	0.282306	1.25896	0.00204592	0.488462	0.124681	0.670716
KShOJ56OSt9HSUA4hE	succinate receptor 1	Sucnr1	ILMN_1241789	1.63564e-05	0.383006	0.00103013	0.558084	0.0176693	1.49839	0.0594578	1.35529	0.000300728	0.573891	0.0555631	0.756365
oj7E78e8LX5N65yuKg	glycerophosphocholine phosphodiesterase GDE1 homolog (S. cerevisiae)	Gpcpd1	ILMN_2601884	0.677721	0.916908	0.00379569	0.515492	0.999886	0.999976	0.77007	1.03946	0.659632	0.916885	0.00971983	0.535834
9okH6DvN4_jWJe3o48	alcohol dehydrogenase 4 (class II), pi polypeptide	Adh4	ILMN_1258442	3.81348e-05	0.383756	0.000342213	0.350589	0.12973	1.61425	0.137082	1.81368	0.0159963	0.619478	0.0822347	0.635857
HXgR7T3T3l.4LI.CeU	UDP glucuronosyltransferase 2 family, polypeptide B1	Ugt2b1	ILMN_1228666	0.000107117	0.386303	0.000139187	0.308526	0.687038	1.13982	0.135176	1.75583	0.00102972	0.440315	0.0141683	0.54172
ZbXuR.gfOJi6iY1x.o	aminolevulinic acid synthase 2, erythroid	Alas2	ILMN_2675874	0.00390973	0.391639	0.00098667	0.474331	0.0942019	1.52145	0.567986	1.11585	0.0395041	0.59586	0.00455498	0.529281
llYXl65zo4lc4xGf5Q	cysteine conjugate-beta lyase 1	Ccbl1	ILMN_2623735	0.00035903	0.393026	0.000102478	0.584253	0.282333	1.14892	0.785337	0.968268	0.000993662	0.451557	0.000278406	0.565714
xsaxxKJSV9DWjlnQnA	Rap guanine nucleotide exchange factor (GEF) 4	Rapgef4	ILMN_2945940	0.977822	0.996091	0.00133494	0.631632	0.583522	0.933877	0.172033	0.853728	0.636854	0.930227	0.00113643	0.539242
0cf6cAgDq_5yH_oa98	insulin induced gene 1	Insig1	ILMN_2895388	0.00686788	0.396248	0.010651	0.472938	0.0651755	2.25274	0.0630384	1.86637	0.718601	0.892643	0.664065	0.882678
6bySkEDXLUgHJ8i0Rk	cytochrome P450, family 2, subfamily d, polypeptide 13	Cyp2d13	ILMN_1253563	4.81625e-06	0.397233	0.000199883	0.335646	0.186458	1.31541	0.0783631	1.7252	0.0003601	0.522524	0.0119011	0.579057
ofS39L9wOc6s_Q.V38	apolipoprotein N	Apon	ILMN_1214548	0.000397027	0.40229	0.00329842	0.298423	0.0941299	2.17479	0.0507576	2.49156	0.633509	0.874895	0.320606	0.743541
TDMl9KAQJAV69E6Cqg	complement component 9	C9	ILMN_2937379	0.000638965	0.403428	0.000396047	0.356911	0.163824	1.62498	0.0636564	2.16079	0.0632124	0.655563	0.287392	0.77121
HL1S87.yqwwL06e_jQ	acyl-Coenzyme A dehydrogenase, short/branched chain	Acadsb	ILMN_2614728	0.00136033	0.403472	0.00601976	0.355507	0.164786	1.75896	0.0551748	2.27413	0.186399	0.709689	0.484981	0.808469
NrgphJL6_iQE1VAvcQ	actin, beta	Actb	ILMN_2846865	0.000157788	0.403518	0.0117398	0.63734	0.060064	1.58241	0.097252	1.41407	0.00535526	0.638529	0.603453	0.901246
iVu1yEhCMolSfYuiCU	apolipoprotein M	Apom	ILMN_2916782	0.000127442	0.403702	0.000120114	0.464336	0.279339	1.14201	0.460138	1.07252	0.00035959	0.461031	0.000590429	0.49801
KxlHFWopFKNNxhIC9c	eukaryotic translation initiation factor 4E binding protein 3	Eif4ebp3	ILMN_2895312	0.0164395	0.447105	0.141706	0.261583	0.932256	1.02477	0.64663	0.879713	0.0245817	0.458182	0.171933	0.230118
WdCc.tXySCfqB5e71U	solute carrier family 22 (organic cation transporter), member 5	Slc22a5	ILMN_2834916	0.191571	1.20403	0.000145138	0.625007	0.492057	0.920684	0.146796	0.880626	0.487858	1.10853	0.00013801	0.550397
0a4KYSS_vokBNVQL3E	actin, beta	Actb	ILMN_2588055	0.000160127	0.414372	0.0122421	0.624547	0.0471547	1.55424	0.0970314	1.43812	0.00511065	0.644034	0.612246	0.898172
Wfht3jghHqMeHfUewU	coagulation factor XI	F11	ILMN_2609762	0.00705079	0.414637	0.011388	0.360346	0.0283044	1.28038	0.0204181	1.5065	0.0258736	0.530893	0.0679711	0.542859
Q.6gC6yNURMDhRXAO0	serine (or cysteine) peptidase inhibitor, clade A, member 1A	Serpina1a	ILMN_2777493	0.000100041	0.417065	1.8127e-05	0.445736	0.106413	1.52088	0.0540798	1.66059	0.0107169	0.634306	0.0668554	0.740183
Bj7Wu5Ox.iuL6gLkug	protein phosphatase 1, regulatory (inhibitor) subunit 3C	Ppp1r3c	ILMN_2667091	0.00251203	0.418183	0.00865045	0.395494	0.303711	1.24549	0.219952	1.42052	0.0105132	0.520842	0.0563521	0.561809
9SD143qIFHr7.eTUnE	coagulation factor XI	F11	ILMN_3000236	0.00316818	0.418259	0.0117143	0.403096	0.00551099	1.3559	0.0335508	1.39429	0.0178196	0.567119	0.0642426	0.562033
0pSghpBzU_ADKfgRek	cytochrome P450, family 2, subfamily c, polypeptide 50	Cyp2c50	ILMN_1245217	0.000145026	0.419145	0.000643386	0.316124	0.15086	1.45015	0.0944585	1.49777	0.00805413	0.607825	0.00442055	0.473481
W6_.el3l6hLAo6KNKU	cysteine conjugate-beta lyase 1	Ccbl1	ILMN_2986051	0.000100041	0.421049	0.000120439	0.579858	0.112132	1.27909	0.455673	1.09834	0.000746416	0.538559	0.00163632	0.636883
rJWnd6pH07cSfSdIcA	glycosylphosphatidylinositol specific phospholipase D1	Gpld1	ILMN_1259182	0.000710559	0.422445	5.61663e-05	0.506122	0.048172	1.26815	0.0275793	1.31562	0.00383203	0.535725	0.00177271	0.665863
NXEO6e4jX5eH1755.I	nudix (nucleoside diphosphate linked moiety X)-type motif 7	Nudt7	ILMN_3123836	0.000108489	0.42291	0.0335565	0.503475	0.311265	1.15967	0.24725	1.28462	0.000239594	0.490434	0.167258	0.646774
NqbgLN73_icl673hT0	DnaJ (Hsp40) homolog, subfamily B, member 1	Dnajb1	ILMN_1240323	0.0100408	0.423747	3.65837e-05	0.50971	0.399035	1.16369	0.210488	1.36641	0.0245994	0.493109	0.0565775	0.696473
ln1BFCeoTV9FEXdehQ	odorant binding protein 2A	Obp2a	ILMN_2695360	0.0772521	0.648366	0.105011	0.544514	0.0447904	1.11633	0.414573	1.04332	0.18064	0.723791	0.165475	0.568104
0S6yNfSLRP4.IzdIX0	phenylalanine hydroxylase	Pah	ILMN_2731024	0.000544957	0.424756	0.0298932	0.28073	0.169656	2.01668	0.0493422	2.26146	0.629686	0.856598	0.29831	0.634861
6pXq7DQtfSQsiERCEo	hydroxy-delta-5-steroid dehydrogenase, 3 beta- and steroid delta-isomerase 2	Hsd3b2	ILMN_1214838	0.00122349	0.425963	0.0106169	0.555518	0.177995	1.21369	0.475472	1.10291	0.00399191	0.516986	0.0346095	0.612684
KnIlEzrS4JECOX8goE	interleukin 1 receptor accessory protein	Il1rap	ILMN_1226650	0.000437936	0.428877	0.0130181	0.323301	0.200481	1.79662	0.0662647	1.84325	0.354795	0.770531	0.142627	0.595923
9rr7SB.DpfSM9310Cg	solute carrier family 1 (glial high affinity glutamate transporter), member 2	Slc1a2	ILMN_2642339	0.000106304	0.429619	6.58767e-05	0.454263	0.0872413	1.51604	0.0208757	1.77877	0.0111133	0.651319	0.138906	0.808031
lzFAA_i.vZ7w.f7qtI	NA	NA	ILMN_1237846	0.0396141	0.431869	0.00578149	0.352423	0.235111	1.59083	0.0732364	1.78925	0.31779	0.687031	0.114656	0.630573
cll.vBJBCDnkucQbno	coiled-coil domain containing 117	Ccdc117	ILMN_1259355	6.61242e-05	0.433067	1.43649e-05	0.52241	0.110691	1.40216	0.138943	1.41189	0.00276836	0.607231	0.0689861	0.737587
xkn.X04tIkEy0HEl54	sulfotransferase family 5A, member 1	Sult5a1	ILMN_2922178	0.00538252	0.438014	0.00589293	0.460516	0.354059	1.12543	0.340558	1.14672	0.012304	0.492955	0.0190578	0.528085
NSc7p7qSR6Y4XI3jp0	polyamine oxidase (exo-N4-amino)	Paox	ILMN_1236459	0.000217508	0.438068	0.00152677	0.800283	0.0412553	1.23369	0.778449	0.976733	0.000893989	0.540442	0.00649738	0.781663
fXw43VwXkV5f3fe7P0	cytochrome P450, family 4, subfamily a, polypeptide 12a	Cyp4a12a	ILMN_1254109	0.00454232	0.439307	0.00098667	0.473577	0.422028	0.688069	0.352705	0.722986	0.000608095	0.302274	0.000313197	0.34239
BkRuB6F8qQnn4iL3Yc	progestin and adipoQ receptor family member IX	Paqr9	ILMN_2752524	0.0812296	0.827892	0.00012975	0.527275	0.65006	1.07168	0.334997	1.1143	0.30921	0.887238	0.000684449	0.587544
xZXxKESV3R1CEXr0II	polyamine oxidase (exo-N4-amino)	Paox	ILMN_2633942	0.000374974	0.441044	0.00603572	0.766139	0.164764	1.19134	0.975258	0.997408	0.00117882	0.525434	0.0124833	0.764153
ERguLs0XriYuHgF53o	sterol-C4-methyl oxidase-like	Sc4mol	ILMN_2823778	0.00914798	0.443313	0.0203265	0.327256	0.0764147	1.79338	0.0424309	1.62777	0.381918	0.795028	0.112588	0.532697
inSnpfgfnMH9DPV0B0	4short chain dehydrogenase/reductase family 9C, member 7	Sdr9c7	ILMN_2887537	0.000122346	0.445682	6.33885e-05	0.497504	0.277975	1.30919	0.179531	1.50517	0.00545209	0.583484	0.179349	0.74883
6SSvkU7I6_n4leTSkE	solute carrier family 25, member 42	Slc25a42	ILMN_2810937	0.460844	0.911963	0.000682867	0.698647	0.675054	0.933949	0.0914327	0.845258	0.191663	0.851727	0.000325437	0.590537
EfmilFMgW1w.9Mh3pM	NA	NA	ILMN_1247220	0.148901	0.833619	0.00727511	0.573195	0.445948	1.10911	0.905017	1.03173	0.620491	0.924573	0.00691605	0.591383
6qALrI1REwOFFcA7TU	serine (or cysteine) peptidase inhibitor, clade A, member 1A	Serpina1a	ILMN_1225699	1.14355e-05	0.447095	3.67599e-05	0.468207	0.126711	1.53515	0.0401773	1.57674	0.0337623	0.686358	0.0357247	0.738241
i5LnUoa3xX9S3q3q1Q	NA	NA	ILMN_1256257	0.0660366	0.661029	0.0628731	0.605978	0.915211	1.01494	0.902006	0.976467	0.0912932	0.670902	0.089612	0.591718
3gr.1sFf34NO9cQCkM	afamin	Afm	ILMN_2678063	0.00382094	0.451012	0.00689046	0.427814	0.135934	1.63831	0.0641312	2.15961	0.213392	0.738897	0.809124	0.923909
xeEnWHjlZ8dQkQiHUo	solute carrier family 29 (nucleoside transporters), member 1	Slc29a1	ILMN_2888144	0.00013217	0.451938	0.000266301	0.549693	0.0493106	1.28495	0.129645	1.10531	0.000633345	0.580716	0.00110489	0.607578
HfWh5yqiCOpi7E.MOk	glycosylphosphatidylinositol specific phospholipase D1	Gpld1	ILMN_2673522	0.000286998	0.452215	2.19859e-05	0.489203	0.193937	1.18629	0.0564915	1.26121	0.00113838	0.536461	0.000434615	0.616987
60.lv900Q.gyN1.urg	ornithine transcarbamylase	Otc	ILMN_2797725	0.00429589	0.453586	0.00311913	0.389215	0.135966	1.66293	0.0724346	1.80774	0.259704	0.75428	0.16815	0.703599
rQPpP1TDtAhNfq3wQ0	kynurenine 3-monooxygenase (kynurenine 3-hydroxylase)	Kmo	ILMN_1224155	0.00371195	0.455305	0.00106546	0.433407	0.237586	1.64934	0.0430569	1.96777	0.328121	0.750953	0.468551	0.852845
NMUlykIDEKlIKF602U	protein disulfide isomerase associated 4	Pdia4	ILMN_1249670	0.00118118	0.456088	0.00641582	0.470503	0.16164	1.26265	0.119994	1.3786	0.00588712	0.575878	0.0736986	0.648636
HfWKpQdUgARPSgg194	transmembrane 7 superfamily member 2	Tm7sf2	ILMN_1241333	0.000552817	0.456795	0.00733929	0.602975	0.121828	1.20527	0.818751	1.03677	0.00206524	0.550562	0.016315	0.625149
6olO770wT3zsPVNfqc	uridine phosphorylase 2	Upp2	ILMN_2462988	0.0250969	0.463839	0.00522904	0.642385	0.357944	1.22128	0.77007	1.05082	0.072822	0.566479	0.0200716	0.675033
ENJeIl9P1CtV2NHipU	leucine-rich repeats and transmembrane domains 1	Lrtm1	ILMN_2593694	0.000445	0.465419	0.019733	0.751637	0.597681	1.07054	0.371287	0.933033	0.000576467	0.498252	0.0148375	0.701302
NjPMk68J.D8Tf4_p3o	regucalcin	Rgn	ILMN_2700885	7.68488e-05	0.465499	0.00307379	0.503652	0.22358	1.41967	0.158245	1.39422	0.0345854	0.660858	0.101563	0.702202
lrnqPApuRQR5eeP8_c	complement factor H-related 1	Cfhr1	ILMN_2881864	2.16144e-05	0.466409	5.45822e-06	0.455775	0.107903	1.35497	0.0895299	1.40291	0.00210441	0.63197	0.00475671	0.63941
u4qEyiLycVRHji1QAo	C-type lectin domain family 2, member d	Clec2d	ILMN_2603647	0.00953673	0.466533	0.00193221	0.528073	0.273009	1.29025	0.965453	0.984281	0.0526177	0.601945	0.00531584	0.519772
il5kQPtRAbohNP_vsg	cystathionase (cystathionine gamma-lyase)	Cth	ILMN_2733193	1.03681e-05	0.467597	0.01326	0.390663	0.448605	1.21215	0.112801	1.3208	0.00387015	0.566796	0.0553349	0.51599
iV1zqQ7kOdOyHge6IQ	NADPH oxidase 4	Nox4	ILMN_2698499	7.04408e-05	0.468368	9.31767e-05	0.334225	0.0528065	1.58689	0.157932	1.63882	0.0418564	0.743246	0.0130778	0.547734
uh0j.iTQgLRVoo3SmQ	interleukin 1 receptor accessory protein	Il1rap	ILMN_2740464	9.72974e-05	0.468471	7.24969e-06	0.441772	0.0339059	1.28588	0.0425903	1.33274	0.000784314	0.602396	0.000233495	0.588767
WL_CO7Nsvxjr3xCKG0	arylacetamide deacetylase (esterase)	Aadac	ILMN_2728813	0.00541372	0.468908	0.0146966	0.46375	0.309688	1.71787	0.0807216	1.85518	0.566478	0.805523	0.629091	0.860341
oJBeAGHphTSLmm3PdU	transmembrane protein 25	Tmem25	ILMN_2789294	0.000296763	0.46974	0.000708743	0.509867	0.0112116	1.46762	0.289924	1.24303	0.00647897	0.6894	0.00215182	0.633779
H_SaxJ1hVErnsEihBM	epidermal growth factor receptor	Egfr	ILMN_2614432	0.00448378	0.470341	0.00919717	0.472971	0.307889	1.06899	0.0564915	1.13844	0.00893894	0.50279	0.0277135	0.538448
xnuSc_tE_q7EUq3VLE	coagulation factor VII	F7	ILMN_2708871	0.00454591	0.470937	0.000656839	0.625953	0.478098	1.08709	0.628938	0.959682	0.00976025	0.51195	0.00119884	0.600716
ETIetFehufQrHvVHiU	laminin, beta 3	Lamb3	ILMN_2605512	0.254032	1.14125	0.0386012	0.601586	0.325217	1.18256	0.857586	1.01558	0.0993803	1.3496	0.065307	0.610961
ovheosz3qoJnwI5Suk	transmembrane protein 19	Tmem19	ILMN_2436561	0.00044607	0.471796	0.000124981	0.557388	0.322558	1.35948	0.280938	1.26655	0.0436449	0.641398	0.0548433	0.705958
reCAJOC9xZHu.oujgk	interferon inducible GTPase 1B	Iigp1b	ILMN_2783223	0.000638848	0.472913	0.00091221	0.318508	0.190733	1.73374	0.0865752	2.15387	0.470613	0.819906	0.173542	0.686023
KiuAJy_oHzuNEuTTtQ	CD163 antigen	Cd163	ILMN_2964560	0.000449215	0.473915	0.00434242	0.535422	0.0557531	0.661286	0.0981565	0.571653	0.000362102	0.313393	0.000684856	0.306076
WnVPR3Unt99eX0.gh0	interferon regulatory factor 6	Irf6	ILMN_1216279	0.000453596	0.474207	3.83951e-06	0.42633	0.125508	1.13885	0.0763387	1.20017	0.00134412	0.540051	2.92348e-05	0.51167
9odI.4k0IC0VaKN0pk	interleukin 1 receptor accessory protein	Il1rap	ILMN_1243228	3.24924e-05	0.474734	3.03853e-06	0.432868	0.109998	1.23254	0.0916341	1.30479	0.000213455	0.585131	0.000158632	0.564804
HXdOumurqofewMCMjk	solute carrier family 22 (organic anion transporter), member 7	Slc22a7	ILMN_2766867	0.0121821	0.476936	0.030502	0.65692	0.439322	1.05402	0.908058	0.989864	0.0215669	0.502698	0.046086	0.650261
r4wh4fZQepdtXpAZ1I	complement component 9	C9	ILMN_2937375	0.00561609	0.478787	0.00169196	0.469261	0.0332826	1.43873	0.0623628	1.59287	0.0690181	0.688844	0.143129	0.747472
ilUSk_r_ip8RJC6AII	cysteine and glycine-rich protein 3	Csrp3	ILMN_2742068	0.222054	0.813286	0.00189078	0.625673	0.792534	1.03597	0.910862	0.986326	0.342465	0.842537	0.00366982	0.617117
l3f0.rFexVLl3m2XX0	sodium channel, nonvoltage-gated 1 alpha	Scnn1a	ILMN_2729607	0.00343274	0.479056	1.00643e-05	0.468772	0.26925	1.14411	0.143433	1.12091	0.00962873	0.548094	4.09047e-05	0.525454
QJ8eDOqIqfKu.oAHhI	plasminogen	Plg	ILMN_2593515	6.21474e-05	0.479275	0.00393961	0.491891	0.143929	1.58997	0.0716455	1.47454	0.166957	0.762033	0.121667	0.725314
EW06d6fPEHGOF1UIE4	acyl-CoA thioesterase 1	Acot1	ILMN_3062267	0.639252	1.16925	0.488864	0.902868	0.740084	0.886241	0.120518	0.684767	0.949737	1.03624	0.0648794	0.618254
6V7EJskdc8T5U_dJG0	scavenger receptor class A, member 5 (putative)	Scara5	ILMN_3008068	0.00647228	0.281574	0.0869452	0.484867	0.121481	1.60952	0.160033	1.8151	0.0297924	0.4532	0.789096	0.880081
uzVwqhBXTeQXtdbngo	cytochrome P450, family 2, subfamily d, polypeptide 40	Cyp2d40	ILMN_2802643	0.00355455	0.480912	0.0257384	0.487834	0.941057	0.98497	0.42967	1.13691	0.00464092	0.473684	0.0701628	0.554621
rCXEAklZ3NblSZRHhM	insulin-like growth factor 1	Igf1	ILMN_1225565	0.000839872	0.483608	0.000633614	0.539153	0.0956952	1.22941	0.210449	1.13028	0.00445776	0.594554	0.00275893	0.609392
WnB3gS_PzT6ozhzvkI	NA	NA	ILMN_2590923	0.0187453	0.488191	0.00853329	0.694447	0.158855	1.46756	0.0495674	1.23954	0.220208	0.716449	0.241172	0.860798
HK3dUe99EA7UEl6IzU	glycerophosphocholine phosphodiesterase GDE1 homolog (S. cerevisiae)	Gpcpd1	ILMN_1251682	0.854854	1.01525	0.00723877	0.663096	0.371845	0.943405	0.528616	0.934503	0.606982	0.957792	0.00740535	0.619665
u4V444N7KKc3lr3tFo	ERO1-like beta (S. cerevisiae)	Ero1lb	ILMN_2692960	0.00396858	0.48881	0.00402747	0.469872	0.335831	1.11431	0.0843066	1.36061	0.00978435	0.544687	0.0431673	0.639311
iUeo9LJRLUC1EB0e7g	neurexophilin and PC-esterase domain family, member 2	Nxpe2	ILMN_2931918	0.000378866	0.489542	0.00162894	0.378023	0.0552803	1.46634	0.0607897	1.56531	0.028715	0.717837	0.02625	0.591722
HgR9el2nfRdUfgZQKE	sulfotransferase family 5A, member 1	Sult5a1	ILMN_2731020	0.00595149	0.490902	0.0109932	0.560099	0.146057	1.14373	0.286247	1.09538	0.0165172	0.561459	0.0319587	0.613523
QoiFOi4OwA5RdHdKQk	hypoxia up-regulated 1	Hyou1	ILMN_2661367	0.00129806	0.492474	0.00930769	0.598353	0.184685	1.23392	0.222877	1.17042	0.00788015	0.607673	0.0608168	0.700327
Zk66i3U_er959j9f.U	F-box protein 21	Fbxo21	ILMN_1244991	0.719831	0.953523	0.00019498	0.633059	0.849057	1.02681	0.832796	0.98157	0.886556	0.979086	0.000434615	0.621392
3n54JI1ILs7yjrtJH0	uridine phosphorylase 2	Upp2	ILMN_2517656	0.0484703	0.492831	0.00773568	0.552856	0.154418	1.46331	0.277985	1.20305	0.294223	0.721163	0.053587	0.665112
9rfP1K0ojpw1EckJco	T-box 3	Tbx3	ILMN_3139514	0.112924	0.804461	0.00250411	0.56524	0.322324	1.14154	0.595944	1.10169	0.570614	0.918327	0.00760822	0.62272
6Md2c4NW7oioO4L.gs	heat shock protein 90, beta (Grp94), member 1	Hsp90b1	ILMN_2504433	4.11051e-05	0.496916	0.0013355	0.467411	0.190178	1.51046	0.0644758	1.68032	0.154058	0.750574	0.240146	0.7854
QdI.4k0IC0VaKN0pkE	interleukin 1 receptor accessory protein	Il1rap	ILMN_2740465	7.50855e-05	0.497769	6.4055e-07	0.428182	0.0451921	1.23763	0.036042	1.36466	0.000529257	0.616055	7.29417e-05	0.584322
TS5QwquKEcEuweuFG4	4-aminobutyrate aminotransferase	Abat	ILMN_1248367	0.000235866	0.498354	1.58916e-05	0.469237	0.238375	1.34803	0.0606945	1.33707	0.0310586	0.671797	0.00094255	0.627403
WTpzesE7Qu43Q4CKHU	solute carrier family 38, member 2	Slc38a2	ILMN_2955671	0.000991087	0.49915	0.0300457	0.574251	0.0995067	1.49001	0.0611284	1.65374	0.0955519	0.74374	0.856374	0.949663
EPU_Hu57DuoA7Tv.RI	lysophospholipase 1	Lypla1	ILMN_2873319	0.0485627	0.649293	0.062267	0.498775	0.168861	1.66278	0.0589655	1.92869	0.818202	1.07963	0.924713	0.961982
Hrr33gIDQgnOol9Si8	2-hydroxyacyl-CoA lyase 1	Hacl1	ILMN_2739364	0.000213114	0.499595	0.000968565	0.451779	0.330915	1.20013	0.147448	1.34121	0.00276836	0.599577	0.0154607	0.605931
ceh0oH9vqIA_IgfC3Y	heat shock protein 5	Hspa5	ILMN_1255561	0.000401337	0.500294	0.00243477	0.543838	0.192686	1.46441	0.101583	1.45901	0.119891	0.732637	0.23603	0.793464
Wkg5IVy6nsezkf44IY	solute carrier family 19 (thiamine transporter), member 2	Slc19a2	ILMN_1250531	0.000452966	0.504178	3.5041e-05	0.443963	0.00133998	1.50902	0.0418901	1.39356	0.0233589	0.760813	2.92348e-05	0.618688
NJHru_OiIi3SgeXsO4	histidine ammonia lyase	Hal	ILMN_2984332	0.000991835	0.50456	0.00575786	0.55611	0.803046	1.05213	0.353673	1.11524	0.00222348	0.530862	0.0218664	0.620197
ogKB7ThP3uGgECBUq4	D-dopachrome tautomerase	Ddt	ILMN_2596297	0.0299804	0.505348	0.0105457	0.467199	0.317059	1.4693	0.194974	1.38503	0.373968	0.742507	0.112328	0.647085
WrpSSfQQCKMASh9.Rc	DDB1 and CUL4 associated factor 11	Dcaf11	ILMN_1212975	0.00384417	0.506195	0.00333097	0.581778	0.245276	1.49115	0.100181	1.49033	0.264683	0.754815	0.488514	0.867039
6mc6DZfbRE.eQ.RHjo	solute carrier family 17 (sodium phosphate), member 3	Slc17a3	ILMN_1249661	0.00026202	0.507357	0.0006837	0.476512	0.408429	1.13762	0.145073	1.37207	0.00122013	0.577179	0.0277059	0.653808
WlFW.P3r3P_.14Oezo	phenylalkylamine Ca2+ antagonist (emopamil) binding protein	Ebp	ILMN_2707043	2.48054e-05	0.507421	1.12187e-05	0.547629	0.460977	1.17398	0.108804	1.23649	0.00360745	0.5957	0.0015528	0.67714
BgHk4wginiJb0h6SN8	myosin IB	Myo1b	ILMN_2671235	0.000100041	0.508068	0.00668798	0.559899	0.0503481	1.51938	0.0262791	1.61526	0.0594633	0.771947	0.599054	0.904385
9XVJXSyiRs8MLIlE6g	dihydrolipoamide branched chain transacylase E2	Dbt	ILMN_2820948	0.00021348	0.50819	0.000265591	0.616641	0.0118662	1.34516	0.120518	1.14008	0.00295943	0.683598	0.00301853	0.70302
BdXLqmAlKSN4OE17jU	nicotinamide N-methyltransferase	Nnmt	ILMN_2885277	0.0172532	0.508254	0.0229656	0.559043	0.160047	1.34937	0.101435	1.50789	0.130834	0.685821	0.513251	0.842973
fdSiRknoRPVLaKAnpQ	ribonuclease, RNase A family 4	Rnase4	ILMN_2644504	0.000438768	0.509175	8.27334e-05	0.402798	0.0946115	1.28605	0.0657579	1.54154	0.00524949	0.654826	0.00730376	0.62093
3jnv49JPQrov7RTuB4	calcium-binding tyrosine-(Y)-phosphorylation regulated (fibrousheathin 2)	Cabyr	ILMN_2664327	0.0230728	0.509354	0.0119622	0.693453	0.121492	1.09775	0.377375	1.04381	0.0462913	0.559145	0.0316343	0.723833
KXJ559ff_v_7xKL96I	synovial apoptosis inhibitor 1, synoviolin	Syvn1	ILMN_2628258	0.00443567	0.510263	0.0473905	0.768546	0.395425	1.10165	0.179005	1.1943	0.0111216	0.56213	0.573264	0.917873
TdeUowKyUIfR9AA00A	dimethylglycine dehydrogenase precursor	Dmgdh	ILMN_1247352	0.000662671	0.511283	0.00144	0.498881	0.11872	1.42243	0.0551748	1.61276	0.0582154	0.727267	0.247035	0.804577
Kq3nqF.niaC7qVwwsY	BRCA1 associated protein	Brap	ILMN_2596880	0.492273	0.951789	0.00374541	0.700584	0.390204	0.937055	0.213254	0.906857	0.211263	0.891878	0.00263115	0.63533
EndfWBVERJF2Ehcojc	cholinergic receptor, nicotinic, alpha polypeptide 2 (neuronal)	Chrna2	ILMN_2681916	0.770449	0.981281	0.00138413	0.681956	0.880697	1.01122	0.148756	0.93171	0.899055	0.992289	0.00177455	0.635385
BTkuIlczcTgwDbKX9c	bile acid-Coenzyme A: amino acid N-acyltransferase	Baat	ILMN_1259009	0.00307122	0.511759	0.00414104	0.42726	0.182137	1.65446	0.0494994	1.97651	0.528716	0.846685	0.509076	0.844485
HcyaZlJJR0BSUSdVpA	TSC22 domain family, member 3	Tsc22d3	ILMN_2701664	0.0146043	0.514075	0.0137272	0.795196	0.675671	1.04054	0.623607	1.04014	0.0247404	0.534914	0.0528317	0.827115
9ozEXUAwBePX6yqgig	histidine-rich glycoprotein	Hrg	ILMN_2815337	0.000170403	0.514407	0.000124425	0.480938	0.170871	1.45102	0.0681237	1.67152	0.109417	0.746414	0.238701	0.803897
ojo7q3TZD2uMH5.1V0	stress-induced phosphoprotein 1	Stip1	ILMN_2603953	0.000502045	0.516129	8.84214e-05	0.447339	0.297578	1.14886	0.168227	1.31836	0.0019112	0.592959	0.00340473	0.589752
lXS.7vRdpdMsVHeF54	insulin-like growth factor 1	Igf1	ILMN_2647594	0.00342692	0.518538	0.00242887	0.576275	0.629582	1.06762	0.97453	0.996913	0.00750621	0.553602	0.0046163	0.574496
0Bp1eKxKAkTpKEtI1w	serine (or cysteine) peptidase inhibitor, clade A (alpha-1 antiproteinase, antitrypsin), member 12	Serpina12	ILMN_2591394	0.00177378	0.52127	0.0323953	0.734141	0.298088	1.24333	0.231089	1.191	0.0233855	0.648113	0.428185	0.874358
lrrlnZT10ThdogBJeM	cytochrome P450, family 2, subfamily u, polypeptide 1	Cyp2u1	ILMN_3004221	0.00112546	0.523309	0.00783286	0.659412	0.635285	0.966545	0.88662	1.01001	0.00160205	0.505801	0.0152131	0.666011
c.qBPviA5XePlnnt60	parahox cluster neighbor	Prhoxnb	ILMN_2819424	9.72974e-05	0.523511	0.00383021	0.683069	0.382271	1.16523	0.385774	1.15654	0.00204592	0.61001	0.113625	0.789994
ovot6freNOjlW8LvsY	polyamine oxidase (exo-N4-amino)	Paox	ILMN_2795698	0.000360348	0.524869	0.00614824	0.8402	0.0328632	1.35792	0.164912	1.12493	0.0103438	0.712732	0.480394	0.945164
cQl1cRXe1KOF7vSiVw	zeta-chain (TCR) associated protein kinase	Zap70	ILMN_3005740	0.00290554	0.52519	0.000134293	0.592604	0.0377516	1.38694	0.0758268	1.233	0.0570534	0.728406	0.0048522	0.730678
l6tNJKK7S7d7X7fN10	carboxylesterase 1B	Ces1b	ILMN_3112143	9.148e-05	0.527549	0.000276446	0.408169	0.0749669	1.60598	0.0239379	2.11911	0.319795	0.847236	0.446685	0.864957
QEl6zVdUyoX6f1EeFQ	transmembrane protein 86B	Tmem86b	ILMN_3162202	0.00738825	0.528304	0.00299651	0.768108	0.722066	0.947677	0.532442	0.943144	0.00848672	0.500661	0.00185211	0.724436
rTXqgV17rH3o4lNh6g	ATP-binding cassette, sub-family A (ABC1), member 9	Abca9	ILMN_2699880	0.0013554	0.529388	0.00324455	0.667065	0.46967	1.0694	0.73646	1.02888	0.00341836	0.566127	0.00823536	0.686328
3aydSjv62pHeKTCwUc	somatomedin B and thrombospondin, type 1 domain containing	Sbspon	ILMN_2802928	0.00105984	0.52951	0.000617359	0.576863	0.206233	1.08854	0.994476	1.00059	0.00305084	0.576394	0.00160372	0.577204
9aAZIX.rCjuve7IAbo	protein disulfide isomerase associated 6	Pdia6	ILMN_2489360	4.19656e-05	0.529976	0.00556055	0.508686	0.350046	1.29187	0.106711	1.46686	0.0519251	0.68466	0.188468	0.746173
3iUHSQiBDoeFELns6g	methyltransferase like 20	Mettl20	ILMN_3160574	0.018177	0.529988	0.0210011	0.688961	0.317636	1.23889	0.146471	1.35699	0.0931415	0.656597	0.761763	0.934917
Et3JSn7S_5KAQpetck	4-aminobutyrate aminotransferase	Abat	ILMN_2925947	2.68687e-05	0.530118	1.3554e-05	0.494174	0.812575	1.04544	0.460984	1.09743	0.000278431	0.554204	0.000111896	0.542319
rXE.t.IEfsf_SHdO64	UDP glucuronosyltransferase 2 family, polypeptide B34	Ugt2b34	ILMN_2746475	0.0269444	0.530698	0.0140684	0.490026	0.25951	1.59773	0.0960782	1.82108	0.634642	0.847911	0.722224	0.892374
c1wjeegjDfexQh5Iuo	EMG1 nucleolar protein homolog (S. cerevisiae)	Emg1	ILMN_2735981	0.00755148	0.531163	1.77681e-05	0.574834	0.213205	1.40095	0.0794668	1.50007	0.19837	0.744131	0.357378	0.86229
QV3tSjhe70olc2HtU4	zeta-chain (TCR) associated protein kinase	Zap70	ILMN_2513870	0.00263468	0.531821	0.000318934	0.572752	0.0481437	1.4482	0.0312604	1.33673	0.11073	0.770185	0.0246613	0.765614
ZbUxEgnTTVhfgIitQU	hydroxysteroid (17-beta) dehydrogenase 2	Hsd17b2	ILMN_1213811	0.000971183	0.53342	0.0101709	0.669624	0.704041	0.937882	0.603658	0.925104	0.00099949	0.500285	0.0135183	0.619472
WK01VH0eUSWOX0CKFk	protein disulfide isomerase associated 5	Pdia5	ILMN_1255177	0.00258489	0.534716	5.45584e-05	0.322862	0.0455038	1.12359	0.040597	1.56835	0.00847807	0.600804	0.000698968	0.506361
uQ0KcSX0gw0iRTRe54	complement factor H-related 1	Cfhr1	ILMN_2720352	0.000125927	0.536973	1.72591e-06	0.457099	0.342964	1.15118	0.0995139	1.39059	0.00117882	0.618155	0.00442696	0.635637
0ez.Afroi7uFrXvq_c	squalene epoxidase	Sqle	ILMN_2737163	0.0223297	0.521626	0.114752	0.542062	0.0246811	1.74735	0.13226	1.42013	0.717097	0.911461	0.488736	0.769797
Eu4U7Te4Iu_7T9OT6U	solute carrier family 17 (sodium-dependent inorganic phosphate cotransporter), member 8	Slc17a8	ILMN_2806439	0.00579634	0.537096	0.00519806	0.252963	0.00133974	1.6262	0.0348743	1.57464	0.384357	0.873427	0.0242703	0.398326
ZSKNAlvf9T9_lKXsd0	forkhead box Q1	Foxq1	ILMN_1224637	0.00604436	0.426486	0.0611814	0.565168	0.526129	1.29515	0.460433	1.16045	0.0551641	0.552363	0.163638	0.655851
6m9O4F.k.90XvN9FBI	unc-51 like kinase 2	Ulk2	ILMN_1244059	7.64746e-06	0.540493	0.000156034	0.403936	0.0893288	1.30142	0.0683931	1.59558	0.0032196	0.703407	0.0177556	0.644514
uR54kqGR5CwBBXboDs	StAR-related lipid transfer (START) domain containing 4	Stard4	ILMN_1240445	0.000288593	0.543283	0.00449237	0.350417	0.106617	1.25746	0.0311773	1.51606	0.00473005	0.683155	0.0338965	0.531254
Nd1K_EgeIx5HqClOfU	dexamethasone-induced transcript	Dexi	ILMN_2623929	0.000783995	0.545092	0.0217109	0.783407	0.199702	1.12838	0.157305	1.16701	0.00279446	0.615072	0.480596	0.914244
lp4D2kkDVT.AEgGJIU	nitrilase family, member 2	Nit2	ILMN_2944185	0.00256934	0.5457	0.00772928	0.547593	0.135797	1.62135	0.049421	1.67857	0.61377	0.884772	0.716647	0.919174
imUU.pN.7u9QjFdRUg	splA/ryanodine receptor domain and SOCS box containing 4	Spsb4	ILMN_1243507	0.559119	0.926473	0.00986348	0.654179	0.0968232	0.767472	0.525562	0.94439	0.0191818	0.711042	0.0116983	0.6178
ft7EAn3fwRuUwxHN94	predicted gene 13342	Gm13342	ILMN_3163159	0.0410838	0.738676	0.0540248	0.578507	0.272475	1.44126	0.0701614	1.77756	0.841501	1.06462	0.936529	1.02833
0ITVLCgXkl5T7gLc4c	NA	NA	ILMN_2774563	0.000354751	0.547315	3.83951e-06	0.48048	0.00579557	1.43559	0.0181221	1.49382	0.0291383	0.785722	0.00275708	0.717749
TrSTh1Ui9RaS1Ci9xg	arylformamidase	Afmid	ILMN_2597013	0.011604	0.678101	0.0596646	0.752599	0.566362	0.941454	0.0661977	0.821681	0.0100346	0.638401	0.0187276	0.618397
0RTkicYDe54gDlN6Ag	elongation of very long chain fatty acids (FEN1/Elo2, SUR4/Elo3, yeast)-like 2	Elovl2	ILMN_2714222	0.0297413	0.54767	0.0132513	0.446746	0.153246	1.54487	0.0892841	1.48722	0.5639	0.846077	0.143861	0.664411
QebEl5I6KXktPxubfw	ornithine aminotransferase	Oat	ILMN_2933112	0.00114095	0.548679	3.39076e-06	0.498152	0.0418207	1.31184	0.022062	1.41376	0.0200099	0.719779	0.00145039	0.704265
NYQpLiufRSg.r_KuKE	solute carrier family 25 (mitochondrial carrier, phosphate carrier), member 25	Slc25a25	ILMN_1216597	0.678589	0.932242	0.108257	0.693179	0.106677	0.732164	0.85082	0.94105	0.0452113	0.682555	0.0941528	0.652316
fcoDfxb8Lst59VOLRQ	sel-1 suppressor of lin-12-like 3 (C. elegans)	Sel1l3	ILMN_2663281	0.99371	1.00076	0.00225722	0.653582	0.592565	1.05907	0.987072	0.998217	0.535714	1.05987	0.00474118	0.652416
3ZHuh1CLe9RxKSxLno	carbamoyl-phosphate synthetase 1	Cps1	ILMN_1252849	0.000920207	0.548731	0.0443051	0.665259	0.142136	1.2108	0.535215	1.09732	0.00638349	0.664402	0.15166	0.73
uC6ToTELRE.Se7hoE4	enoyl-Coenzyme A, hydratase/3-hydroxyacyl Coenzyme A dehydrogenase	Ehhadh	ILMN_2706120	0.228812	1.46721	0.0856749	0.690197	0.762718	0.888944	0.825301	0.947617	0.58159	1.30427	0.11171	0.654042
xKy0i4nM1511dt1OgE	tetraspanin 33	Tspan33	ILMN_1219904	0.000830292	0.548843	0.00168085	0.624556	0.486136	1.05744	0.278522	1.05517	0.00199015	0.580367	0.00505337	0.659015
E0GpnH7enVOIvOaOk0	ficolin A	Fcna	ILMN_2718589	0.00197038	0.54932	1.75937e-05	0.512485	0.40237	0.902438	0.678212	0.952931	0.00206524	0.495728	4.18799e-05	0.488362
9ILpd0dA9e.k3UYlMQ	gulonolactone (L-) oxidase	Gulo	ILMN_2631948	0.00183074	0.550372	0.00710058	0.547978	0.0177908	1.3856	0.00132697	1.50538	0.0520654	0.762594	0.24785	0.824918
fUS_5fPtU8C_z10PTQ	NA	NA	ILMN_2677056	0.00986889	0.550786	0.00019056	0.518772	0.0915619	1.58955	0.0585045	1.54962	0.568424	0.875499	0.175928	0.803901
9utw_J__NJ_UCCSIGI	intraflagellar transport 20	Ift20	ILMN_2671767	0.0207765	0.551471	0.0243692	0.569517	0.170245	1.56933	0.0545801	1.74131	0.620934	0.865439	0.977493	0.991704
x9UYsKqIe0SkJG3oDU	solute carrier family 16 (monocarboxylic acid transporters), member 10	Slc16a10	ILMN_2439813	0.000372322	0.552094	0.000394255	0.621241	0.0387649	1.16569	0.236955	1.14939	0.00179332	0.643568	0.00647995	0.714051
uXTcRQc4g6wg4cbgpU	glutathione S-transferase, pi 1	Gstp1	ILMN_2793329	0.00442197	0.552392	0.0106224	0.60795	0.859741	1.03601	0.291583	1.1717	0.00905242	0.572283	0.0811834	0.712333
Kme5f3oxwgxHvcV4EU	guanine nucleotide binding protein, alpha 14	Gna14	ILMN_2597778	0.0070594	0.368972	0.102673	0.586091	0.0312474	1.21671	0.368876	1.10067	0.0186788	0.448933	0.204043	0.645092
BTh4vQm6XlHv1XbgFE	insulin degrading enzyme	Ide	ILMN_1243499	0.0517819	0.778462	0.00650525	0.623185	0.400882	1.12478	0.654829	1.05513	0.290291	0.875599	0.0182255	0.657541
BoqeavtMncSIPPDn8Q	ATP-binding cassette, sub-family B (MDR/TAP), member 11	Abcb11	ILMN_2758509	5.06627e-06	0.55419	0.000294143	0.412448	0.375373	1.17168	0.0981229	1.58803	0.00421348	0.649335	0.0372646	0.654979
KpJ5579wqO5deTZ8VE	solute carrier family 25, member 33	Slc25a33	ILMN_2761046	0.884451	1.01108	0.135599	0.818803	0.631646	0.9398	0.078408	0.80461	0.653093	0.950217	0.0227093	0.658818
WbfEfSdQSUnv_yy88M	protein kinase D3	Prkd3	ILMN_1221007	0.000872154	0.554791	1.64505e-05	0.434609	0.0277547	1.46489	0.0576667	1.56966	0.115557	0.812709	0.0138857	0.682188
rEkuUbjVEjsv7VQSXU	cysteine and glycine-rich protein 3	Csrp3	ILMN_2789650	0.271411	0.845236	0.0041949	0.665543	0.978282	0.995756	0.938813	0.99044	0.283111	0.841649	0.00738725	0.65918
iEUJ7HUpW4CviHq8kc	poly(A) binding protein interacting protein 2B	Paip2b	ILMN_3005212	0.000118454	0.55588	3.64607e-06	0.635478	0.00664579	1.31764	0.023906	1.22882	0.00206524	0.73245	0.0014298	0.780891
WuT_quD4gTdRLYoiq0	ADP-ribosylation factor-like 4D	Arl4d	ILMN_2622354	0.0549941	0.765442	0.180635	0.76136	0.161472	0.859022	0.272518	0.867293	0.0153248	0.657532	0.0879542	0.660322
cBStFf7R9LeU3SwtdU	leukemia inhibitory factor receptor	Lifr	ILMN_2829008	0.0102183	0.555927	0.0152307	0.771459	0.161949	1.07038	0.94227	1.00534	0.0218287	0.595054	0.0304776	0.775578
6n69BfhE0rdTsfswpI	calcium/calmodulin-dependent protein kinase ID	Camk1d	ILMN_1220441	0.00424934	0.556225	0.000598831	0.650185	0.00533294	1.46589	0.020558	1.21981	0.162291	0.815366	0.0210534	0.793103
iz7n1.1WIEzzSQuS_w	aminoadipate-semialdehyde synthase	Aass	ILMN_2644092	0.00114349	0.557104	0.00660686	0.505346	0.309869	1.27804	0.0923448	1.3682	0.0676161	0.712002	0.0916201	0.691417
xoI.fp7X.C7e.nsP04	prostaglandin E synthase 3 (cytosolic)	Ptges3	ILMN_2674720	0.00446051	0.558155	0.00402798	0.442368	0.160047	1.72171	0.0715838	1.87635	0.899598	0.960981	0.47895	0.830037
TdwRV_IUPeUez8gn_I	ribonuclease, RNase A family 4	Rnase4	ILMN_1235657	0.000243925	0.558427	6.42177e-05	0.446999	0.015028	1.5865	0.0262791	1.82182	0.203413	0.885945	0.18265	0.814352
lUu.su8vwJD3u646JQ	cyclin G2	Ccng2	ILMN_2700233	0.044902	0.717216	0.0558423	0.5914	0.24654	1.23505	0.0771976	1.39247	0.529696	0.885799	0.474575	0.823507
fonrZfogQiGKu4.TUk	peroxisome proliferator activated receptor alpha	Ppara	ILMN_2927172	0.853592	0.986281	0.0026006	0.686068	0.16799	1.11422	0.72439	0.966628	0.0993571	1.09893	0.00368056	0.663172
ileqyBKBSJX8VMTkhI	cAMP responsive element binding protein 3-like 3	Creb3l3	ILMN_2806996	0.29062	0.88473	1.41164e-05	0.725138	0.185978	0.835599	0.230087	0.915452	0.0565804	0.73928	0.000133216	0.663829
WpXsrFIl8iq_X116Cc	claudin 5	Cldn5	ILMN_1241293	0.0600758	1.22591	0.00588624	1.35514	0.0476961	0.73922	0.00681434	0.639705	0.298547	0.90622	0.253467	0.866891
o5IljH4lL_a7OeCHqw	steroid 5 alpha-reductase 1	Srd5a1	ILMN_2692927	0.000894325	0.560259	9.84979e-05	0.476581	0.0249419	0.690172	0.0545801	0.749326	0.000259989	0.386675	8.83585e-05	0.357114
lDOj8bPXcQhh8Cjk0s	complement component 9	C9	ILMN_2594846	9.69397e-05	0.56079	9.74264e-05	0.623303	0.166622	1.49403	0.149556	1.43501	0.364244	0.837836	0.57374	0.894447
H0kxP9.OyiSg2BCXe4	apoptosis-inducing factor, mitochondrion-associated 1	Aifm1	ILMN_2881272	0.0334793	0.606506	0.0506814	0.596623	0.164531	1.64768	0.0493422	1.91951	0.998634	0.999329	0.644213	1.14522
xmTv4ey3sDIrS.e56w	ATPase, Ca++ transporting, cardiac muscle, slow twitch 2	Atp2a2	ILMN_1239742	0.000213022	0.560876	0.000767484	0.595356	0.350025	1.17394	0.104735	1.28355	0.00579047	0.658433	0.0572653	0.764167
HV3k6CR5eKXLOp38b0	transmembrane protein 30A	Tmem30a	ILMN_2434490	0.000401337	0.560888	5.80975e-06	0.531026	0.173285	1.1133	0.0681237	1.19521	0.001358	0.624436	0.000133216	0.634687
ueLtQfoqVSlQf9FNI0	oxidative stress induced growth inhibitor 1	Osgin1	ILMN_2645780	0.981124	0.994886	0.639587	0.897739	0.208463	0.673344	0.317804	0.741246	0.0125424	0.6699	0.160697	0.665445
TSg_zgztFcqAOXoUHo	camello-like 2	Cml2	ILMN_2734410	0.00300958	0.561655	0.000179208	0.342942	0.0883067	1.67837	0.0363752	2.21314	0.80808	0.942664	0.184788	0.758978
ZsU7ZSu59QRC7BJ_Wk	Ca2+-dependent activator protein for secretion 2	Cadps2	ILMN_2998313	1.63564e-05	0.562004	8.84214e-05	0.617249	0.00346935	1.68779	0.00268241	1.54013	0.483763	0.948545	0.551187	0.950644
NRxLUuUEsuEUCuF0SU	interleukin 15 receptor, alpha chain	Il15ra	ILMN_1227502	0.0872366	0.872343	0.000937397	0.685008	0.390252	1.04235	0.610868	0.972622	0.230422	0.90929	0.00174355	0.666253
c9cLoegkVu22V._x74	family with sequence similarity 214, member A	Fam214a	ILMN_2757807	0.00238115	0.562239	0.000151023	0.547894	0.00947716	1.31184	0.0319162	1.41578	0.0335397	0.737568	0.0380332	0.775699
KSB4Rbngtv1INAPg7Y	apolipoprotein H	Apoh	ILMN_1243128	0.00639258	0.56323	0.00272512	0.52884	0.164835	1.52873	0.0454178	1.99256	0.532042	0.861028	0.840962	1.05374
oV4FH8C1XwNTRPlAyc	aminoadipate aminotransferase	Aadat	ILMN_2594302	0.000401337	0.563291	0.000171639	0.412473	0.248767	1.18063	0.0766633	1.4379	0.00458585	0.665038	0.00454624	0.593094
oXB8q1dRP7CSKeiKU0	serine (or cysteine) peptidase inhibitor, clade F, member 2	Serpinf2	ILMN_3001827	0.00181658	0.563475	1.23156e-05	0.462938	0.220722	1.13858	0.038069	1.38771	0.00668079	0.64156	0.000866084	0.642425
ueQpJWvLvauA6QvsSU	Sad1 and UNC84 domain containing 2	Sun2	ILMN_3004864	0.354094	1.1181	0.00302456	0.743787	0.157858	0.817431	0.143368	0.89725	0.469798	0.91397	0.00160363	0.667362
N4UciO_KhOfAiTCeG0	sel-1 suppressor of lin-12-like (C. elegans)	Sel1l	ILMN_3137920	0.00929273	0.563648	0.0134722	0.589298	0.230718	1.39867	0.0471748	1.63681	0.303061	0.788354	0.881004	0.964568
96FK4Vku279xIpnNQk	arylformamidase	Afmid	ILMN_2702894	0.00563368	0.677718	0.0564432	0.741863	0.168	0.849393	0.102918	0.841709	0.00205596	0.575648	0.021621	0.624433
KqDr.vqDrgo5PAD3uk	solute carrier family 38, member 4	Slc38a4	ILMN_1215803	0.0456791	0.565448	0.00942524	0.452234	0.281724	1.47325	0.0499385	1.8621	0.577757	0.833046	0.519055	0.842105
ipwBEcj8.urkXOd7us	transmembrane protein 254a	Tmem254a	ILMN_2693858	0.00112121	0.568035	0.00122631	0.611684	0.290401	1.25017	0.586572	1.08533	0.0486035	0.710139	0.00930071	0.663876
9v6KnxEkLoAgouCeXk	cysteine and glycine-rich protein 3	Csrp3	ILMN_2789651	0.0639651	0.774584	0.000255871	0.593294	0.447429	1.16313	0.502978	1.12611	0.563956	0.900941	0.00714003	0.668113
El6oFXTuXtzKyQkN3U	pleckstrin homology domain containing, family B (evectins) member 1	Plekhb1	ILMN_2933022	0.00643492	0.568295	0.00952982	0.528273	0.00631595	1.36431	0.0457169	1.36453	0.108983	0.775332	0.11895	0.720843
ZkRr6dUvnm574d4_Xg	ATP-binding cassette, sub-family G (WHITE), member 8	Abcg8	ILMN_2789904	0.716148	1.0555	0.358947	0.829736	0.938771	0.97419	0.0493411	0.807313	0.919421	1.02826	0.130985	0.669857
rrZcjqm851.2IiACcg	uridine phosphorylase 2	Upp2	ILMN_2458184	0.0295453	0.568796	0.0401148	0.749249	0.350568	1.18976	0.512956	0.920797	0.106735	0.676729	0.0289084	0.689907
0dfVIC0mI9FNEgSQqk	pipecolic acid oxidase	Pipox	ILMN_2916202	0.000488056	0.568799	0.00177448	0.65194	0.539472	1.08246	0.539246	1.07721	0.00131706	0.615704	0.00929081	0.702279
0pSf0XRqlQz0D7EqhA	chemokine binding protein 2	Ccbp2	ILMN_2650557	0.488389	0.960987	0.0274574	0.590853	0.241343	1.11642	0.0771465	1.13567	0.328911	1.07287	0.0895691	0.671012
lmeJTKfQj0EEC7tM3g	dihydropyrimidine dehydrogenase	Dpyd	ILMN_2605329	0.0196043	0.570192	0.0149684	0.451984	0.105962	1.54921	0.036338	2.07964	0.623399	0.883344	0.842761	0.939966
QV43UlW.UEfqVQN_rE	solute carrier family 38, member 3	Slc38a3	ILMN_2750089	0.00360716	0.570469	0.000627861	0.690961	0.182834	1.18473	0.806804	1.02303	0.0216622	0.675851	0.00273285	0.706875
utHp0qhACnFvzitNx4	transducin-like enhancer of split 1, homolog of Drosophila E(spl)	Tle1	ILMN_1230788	0.00358431	0.571251	0.000313587	0.579724	0.261378	1.1612	0.464522	1.10151	0.0170419	0.663335	0.00203706	0.638573
3z7l8r01GvVe6JC6qU	solute carrier family 27 (fatty acid transporter), member 1	Slc27a1	ILMN_2690122	0.527511	1.04432	0.0216198	0.743958	0.474822	0.955988	0.0424054	0.906284	0.984388	0.998358	0.0141326	0.674237
39HxdEQnFSUeKvlSQg	hyaluronoglucosaminidase 1	Hyal1	ILMN_2644375	0.00253946	0.571412	0.00117854	0.728984	0.031559	1.20475	0.699169	1.04155	0.0177452	0.68841	0.0043743	0.759277
0q_EaiJTX9ein4rzvE	solute carrier family 30, member 10	Slc30a10	ILMN_2812926	0.00135592	0.571841	0.000836113	0.592618	0.991144	0.998099	0.758345	1.03694	0.00222348	0.570753	0.00271928	0.614507
6mz18BFHCj1QXXRClQ	SKI/DACH domain containing 1	Skida1	ILMN_2896976	2.09243e-05	0.572291	0.000205965	0.560454	0.401924	1.11283	0.291327	1.11945	0.000572595	0.636864	0.00128807	0.627399
x7p7fiWeRSqx3oC95I	potassium channel tetramerisation domain containing 21	Kctd21	ILMN_2871359	0.889976	0.992375	0.00074112	0.643273	0.929208	0.992217	0.682123	1.05439	0.852522	0.984651	0.000334965	0.678264
QA57CW61NUvly5_q9Q	aldehyde oxidase 3	Aox3	ILMN_2640097	0.015052	0.572297	0.0473905	0.566217	0.220084	1.19833	0.418758	1.16794	0.0710189	0.6858	0.162821	0.661309
ipRFJ4UkRdzX.id97c	proprotein convertase subtilisin/kexin type 9	Pcsk9	ILMN_2756023	0.0667613	0.770346	0.0652192	0.587094	0.125508	1.23136	0.242642	1.1599	0.761906	0.948576	0.183443	0.680971
leD31noOlEGFE6nXto	crystallin, gamma N	Crygn	ILMN_3029509	0.000353389	0.572734	0.0239916	0.764824	0.68744	1.04767	0.768178	1.02827	0.000948805	0.600037	0.0537714	0.786444
Boi.eeOFdT7g9_QXSg	cAMP responsive element modulator	Crem	ILMN_1242622	0.00517637	0.573635	5.35896e-05	0.593057	0.191256	1.10485	0.0734278	1.17766	0.0164453	0.63378	0.000965995	0.69842
ZoqJXigl.XuSejcFFA	fetuin beta	Fetub	ILMN_2761645	0.000162543	0.574658	8.56967e-05	0.515267	0.604483	1.05375	0.116294	1.20942	0.00055484	0.605545	0.00117201	0.623174
6r.o0RSrT.TXXgPDT0	sulfotransferase family 1D, member 1	Sult1d1	ILMN_2641217	0.000112842	0.57513	0.00794292	0.545458	0.00299442	1.48966	0.0460417	1.51171	0.0499981	0.856751	0.24472	0.824573
0gv5c7lP6J6m02_76I	cytochrome P450, family 51	Cyp51	ILMN_2688075	0.006302	0.502029	0.109876	0.608154	0.0412016	1.45815	0.699169	1.06597	0.112488	0.732036	0.191416	0.648273
3gtPXa_RyURAOdLRTU	syndecan 4	Sdc4	ILMN_2728729	0.00244424	0.575292	6.42177e-05	0.674038	0.0192481	1.43034	0.0534339	1.18964	0.155999	0.822863	0.0063218	0.801863
rFSen8UXldCkByJ1KM	kallikrein B, plasma 1	Klkb1	ILMN_2924942	0.00107868	0.576038	9.46015e-05	0.509728	0.0629934	1.12436	0.293045	1.15589	0.00419968	0.647674	0.00105988	0.589188
xkG3KO4L_CP3jyf01o	retinol binding protein 4, plasma	Rbp4	ILMN_1252185	0.0300108	0.577287	0.006173	0.457032	0.353723	1.52305	0.0844421	1.68739	0.737975	0.879238	0.310233	0.77119
Tqo0fw7wyfzf5Ah51Q	peroxisomal trans-2-enoyl-CoA reductase	Pecr	ILMN_1220354	5.32532e-05	0.578715	0.0147059	0.607758	0.392215	1.29529	0.132346	1.54089	0.173798	0.749606	0.81534	0.936486
T6Iv3njhXU_4PfkF0o	cAMP responsive element modulator	Crem	ILMN_2602899	0.00540778	0.579368	1.51828e-05	0.583733	0.52464	1.06434	0.321439	1.11618	0.0128625	0.616644	0.000297605	0.651549
054t11XHFfHtM_EHOo	aspartate dehydrogenase domain containing	Aspdh	ILMN_1248518	0.00093003	0.58032	0.00151899	0.471699	0.305759	1.10291	0.232377	1.12428	0.00371886	0.640039	0.00531082	0.530322
fBujNICQijR5T9sQLk	complement factor H-related 2	Cfhr2	ILMN_3041654	0.0196351	0.58198	0.0291255	0.316515	0.269923	1.73234	0.0855738	2.14715	0.984469	1.00819	0.362163	0.679605
re7QZTQrs6oaJurXc4	crystallin, gamma N	Crygn	ILMN_3102770	0.000187593	0.583499	0.000235266	0.702446	0.226697	1.15807	0.438983	1.06729	0.00131244	0.67573	0.00172429	0.749714
l7Qtfh6ZOSjXq9DUnk	acyl-CoA thioesterase 1	Acot1	ILMN_3139875	0.724205	1.15049	0.728046	0.958063	0.813381	0.908763	0.096743	0.716435	0.943016	1.04553	0.0803386	0.68639
cUgBOp2KpHgzR92XFI	angiopoietin-like 4	Angptl4	ILMN_2759365	0.886406	0.962584	0.0136045	0.741797	0.296641	0.843231	0.486599	0.925575	0.475758	0.811681	0.00694418	0.686588
fKLMe6JUe6RNIXFO_I	cDNA sequence BC025446	BC025446	ILMN_2915833	0.00202336	0.584997	8.32883e-05	0.561795	0.105962	1.30226	0.073843	1.36529	0.0625374	0.76182	0.0458581	0.767011
BncUheMHPXkkRR6l94	arylformamidase	Afmid	ILMN_2827607	0.00138871	0.58655	0.00496004	0.615758	0.986603	0.99817	0.387223	0.914225	0.00212233	0.585477	0.00542416	0.562942
KUK6pEqjJB3_hchyKQ	SREBF chaperone	Scap	ILMN_2764143	0.0030733	0.588491	0.0422293	0.795307	0.896134	1.013	0.771584	0.971884	0.00560481	0.59614	0.0457616	0.772946
ZkQoBQhG4l75SgR9R0	TLC domain containing 2	Tlcd2	ILMN_2814385	0.00360976	0.498911	0.0681861	0.633346	0.378602	1.18209	0.217522	1.1888	0.0164673	0.589757	0.273013	0.752919
ijZH69JWITcPBUlU6I	cytochrome P450, family 4, subfamily v, polypeptide 3	Cyp4v3	ILMN_1251504	0.00648813	0.5885	0.00136356	0.608721	0.518412	1.10865	0.344641	1.17347	0.0251957	0.65244	0.0425766	0.714314
EcePL1Dfc37KT3XdHc	UDP glucuronosyltransferase 2 family, polypeptide A3	Ugt2a3	ILMN_2982764	0.0003321	0.588612	0.00422574	0.518523	0.352822	1.21994	0.154192	1.26387	0.0410491	0.718073	0.0409103	0.655348
Kzqulr_6ue2FU06IL0	argininosuccinate lyase	Asl	ILMN_1254257	0.0735346	0.79787	0.461084	0.826423	0.778309	0.960868	0.387216	0.834801	0.0561989	0.766647	0.269503	0.689898
uv_OoEY86OKorKXalc	tetraspanin 31	Tspan31	ILMN_2964076	0.54387	0.954674	0.034585	0.7545	0.0576229	0.769791	0.0655496	0.846499	0.0107337	0.7349	0.0122338	0.638683
EdV_7.Vdt3mjHsSQ60	BTB and CNC homology 2	Bach2	ILMN_2819558	0.0333747	0.824623	0.115755	0.635889	0.5846	1.05591	0.21075	1.11368	0.143182	0.870731	0.253844	0.708178
ciEssWJ6nVl9OidtSA	cytochrome P450, family 27, subfamily a, polypeptide 1	Cyp27a1	ILMN_2620326	0.000101894	0.589063	0.000372106	0.717349	0.176888	1.16609	0.594903	1.04652	0.00079204	0.686897	0.00128917	0.750717
ZMg61695BJ6KEL10qE	glutathione S-transferase, theta 2	Gstt2	ILMN_2689880	0.0785468	1.28388	0.457073	0.925534	0.0573235	0.77123	0.027769	0.746178	0.957853	0.990165	0.0101187	0.690613
ZW5_Iq0.t1p_7Id5eg	ubiquitin specific peptidase 18	Usp18	ILMN_3054914	0.569341	1.07659	0.0110002	0.637056	0.815013	0.965633	0.690888	1.08423	0.807932	1.03959	0.0509332	0.690714
rlgHsFArpPOfUgC3Qo	heat shock protein 1 (chaperonin 10)	Hspe1	ILMN_2960308	0.0157127	0.590944	0.0118907	0.521055	0.331568	1.47664	0.153579	1.46205	0.670997	0.87261	0.290749	0.761809
Hm6GUmEI54DOZ8KJno	glycine N-methyltransferase	Gnmt	ILMN_1221105	5.15256e-05	0.591	0.00313093	0.732204	0.968668	1.00545	0.90626	1.01417	3.79315e-05	0.594221	0.00700942	0.742576
inm67o0f4TTIg3hWoo	arylformamidase	Afmid	ILMN_2600443	0.00213683	0.592054	0.00168644	0.583646	0.687928	1.03739	0.233565	0.916966	0.00399191	0.614191	0.00247373	0.535183
KfTP4srwnlMbvS7gy4	polyadenylate-binding protein-interacting protein 2	Paip2	ILMN_1258515	0.0308787	0.592155	0.0109994	0.48276	0.134205	1.71422	0.0500392	2.0853	0.965668	1.01508	0.981871	1.0067
ou9QhO3vdXIx0v8xC0	caveolin 1, caveolae protein	Cav1	ILMN_2632665	0.00606965	0.593048	0.000395911	0.566589	0.00740008	1.53533	0.00559873	1.63582	0.527254	0.910527	0.504044	0.926837
EXHgJQ7gDfQNUqRJfo	malate dehydrogenase 1, NAD (soluble)	Mdh1	ILMN_2655677	0.000202587	0.594361	0.00280961	0.68089	0.712597	1.10595	0.317744	1.19075	0.0260695	0.657336	0.177321	0.810768
66KjpjOLoHguTvqA9E	cDNA sequence BC025446	BC025446	ILMN_2915835	0.00148001	0.594516	0.000141404	0.50741	0.205499	1.37673	0.048048	1.7099	0.294942	0.818486	0.411499	0.867621
HUJLSCHikoo2WI7SJ4	replication termination factor 2 domain containing 1	Rtfdc1	ILMN_2845974	0.0514971	1.11459	0.00449098	0.789457	0.328779	0.922545	0.0168394	0.879065	0.783222	1.02826	0.00151412	0.693984
3J5EOVdDxop4g7LqzE	syndecan 2	Sdc2	ILMN_2619983	4.87912e-06	0.596213	4.62746e-06	0.495917	0.00346935	1.33572	0.00199893	1.43888	0.001036	0.796375	0.000441571	0.713565
ileqFovj_x5sQNcnsg	solute carrier family 35, member E3	Slc35e3	ILMN_2619574	0.000402122	0.59681	0.00387345	0.73876	0.0626442	1.2098	0.890365	1.02034	0.00543109	0.72202	0.0165744	0.753787
x9Ogx2tXXivV6lJtCI	peroxisomal membrane protein 2	Pxmp2	ILMN_1219748	0.00187345	0.597225	0.00502107	0.704201	0.887071	0.989718	0.569504	0.936991	0.00295427	0.591085	0.00233974	0.65983
W_11XlKDfqh4pCgqFc	serine (or cysteine) peptidase inhibitor, clade F, member 2	Serpinf2	ILMN_3001824	0.000473513	0.598109	0.000135284	0.485555	0.0475654	1.17402	0.0493422	1.33595	0.00319958	0.70219	0.00340473	0.648676
NVcK5r_SX48e36R6eI	HEAT repeat containing 1	Heatr1	ILMN_2800256	0.00288426	0.598509	0.00365334	0.674038	0.0198651	1.17627	0.325221	1.10334	0.0174997	0.704007	0.0229026	0.743696
Nc8Teb65y8hD1ydGJU	fermitin family homolog 2 (Drosophila)	Fermt2	ILMN_2670022	4.96721e-06	0.599284	0.00462445	0.648028	0.0278805	1.3658	0.0791602	1.1745	0.0256664	0.818503	0.049239	0.761108
xnLoik_v1SekU8sEik	caseinolytic peptidase X (E.coli)	Clpx	ILMN_3154849	0.000222393	0.599647	7.05308e-05	0.482039	0.073267	1.27268	0.107653	1.28755	0.0167774	0.763157	0.00215182	0.62065
W.bq7njqdfT9KEndIQ	solute carrier family 22 (organic cation transporter), member 5	Slc22a5	ILMN_2651273	0.31984	1.06602	0.0195168	0.781226	0.195785	0.905775	0.186539	0.895664	0.677219	0.96557	0.00823536	0.699716
fETg_R8s3tLh6Xzx5U	methyl-CpG binding domain protein 1	Mbd1	ILMN_1224291	0.0219205	0.600621	0.0203661	0.774726	0.51373	1.1008	0.15919	1.18473	0.0604242	0.661162	0.529695	0.917839
EDaQVXoSIxQU6VkgU4	NA	NA	ILMN_2703392	0.00540572	0.602425	0.00855323	0.837911	0.873473	1.01924	0.990256	1.00125	0.00944107	0.614015	0.0272176	0.838957
xyTpV5kKOEZA9uCb1M	U6 small nuclear RNA	Rnu6	ILMN_2959272	0.060769	0.82837	7.05702e-06	0.689232	0.236785	0.908069	0.391663	0.935257	0.0237202	0.752216	0.000133216	0.644609
c9HKyinTTeoIFrl6qg	hemochromatosis type 2 (juvenile) (human homolog)	Hfe2	ILMN_2688092	0.00160941	0.602432	0.00692138	0.69918	0.629299	1.03557	0.544267	1.04784	0.00371901	0.623859	0.0214081	0.732631
lEjkXg_sXRH.p1.nX4	UDP glycosyltransferases 3 family, polypeptide A1	Ugt3a1	ILMN_2918732	0.00508084	0.603382	0.00027582	0.415937	0.577369	1.15156	0.281952	1.32629	0.0805558	0.694829	0.00816162	0.551654
9VfKy.yeDjn9.XOnnQ	suppressor of cytokine signaling 2	Socs2	ILMN_2628178	0.109326	0.543394	0.00130932	0.434721	0.727886	1.17355	0.0612068	1.61327	0.180771	0.637702	0.0839993	0.701321
0VS3KfYW7T6rn7p4Xw	aspartate dehydrogenase domain containing	Aspdh	ILMN_2848071	0.00135598	0.603583	5.35896e-05	0.446203	0.550772	0.94573	0.367621	1.08858	0.00146907	0.570827	0.000297267	0.485728
BVSQE20yHfeTchESlo	quiescin Q6 sulfhydryl oxidase 1	Qsox1	ILMN_1239077	0.024946	0.770416	0.075106	0.814116	0.103125	0.870091	0.13432	0.794272	0.0069384	0.670332	0.00511698	0.64663
ceOOtPsl8FtBctFNas	fibroblast growth factor 1	Fgf1	ILMN_2701233	0.000341003	0.604275	8.4271e-05	0.515055	0.0190257	1.25923	0.204717	1.17737	0.00898686	0.760924	2.92348e-05	0.606412
HThcSuiBR6XIjzGEVU	carboxypeptidase N, polypeptide 2	Cpn2	ILMN_3162120	0.00122649	0.60428	0.000310334	0.594632	0.0736478	1.24917	0.297863	1.10109	0.0257621	0.754848	0.0017607	0.654742
Npiw4.jtP9f_iGh0u4	proteasome (prosome, macropain) 26S subunit, non-ATPase, 9	Psmd9	ILMN_2593662	0.0829825	0.881591	9.5559e-05	0.671924	0.978872	1.00523	0.69048	1.04532	0.324665	0.886199	0.00129439	0.702373
lTr6KeFxXEIu1fnghM	serine (or cysteine) peptidase inhibitor, clade F, member 2	Serpinf2	ILMN_2769089	0.000729346	0.604701	1.01686e-05	0.499702	0.00832828	1.30327	0.0293607	1.41279	0.0257967	0.788088	0.00255986	0.705975
6rsA0EVwoEQP38BP4c	albumin	Alb	ILMN_2651160	0.484219	1.14182	0.880857	0.976498	0.0280705	0.596944	0.00529484	0.546655	0.121027	0.681605	0.0130444	0.533808
QtMlCOjlElDjuX3Uzg	protein disulfide isomerase associated 3	Pdia3	ILMN_2736875	0.00702542	0.604802	0.017897	0.609194	0.160047	1.15051	0.224829	1.2185	0.0319673	0.695829	0.156035	0.742301
c5zrnXpWehQk6bRFQU	arylformamidase	Afmid	ILMN_2626209	0.00405174	0.605214	0.0160991	0.672863	0.538124	0.945343	0.184266	0.849785	0.00427017	0.572135	0.00846188	0.571789
Wl9KiX_8eku9.eCUWo	solute carrier organic anion transporter family, member 2a1	Slco2a1	ILMN_2961216	0.00973515	0.605387	0.0165274	0.795099	0.685462	0.947044	0.0734038	0.823886	0.00966933	0.573328	0.00209788	0.655071
0WOCH_FL_4KJHXe120	protein disulfide isomerase associated 5	Pdia5	ILMN_2607066	0.00323116	0.60554	1.87526e-05	0.39897	0.232399	1.10089	0.0639654	1.39295	0.0117936	0.666634	0.000390039	0.555746
WeSUoIiTwlQgTbogj4	eukaryotic translation initiation factor 3, subunit K	Eif3k	ILMN_2718416	0.00409995	0.606384	0.00119481	0.733554	0.0716897	1.36028	0.189081	1.24409	0.20694	0.824851	0.541619	0.912608
655fUCAp03dA3ohWJU	inhibin beta-C	Inhbc	ILMN_2792344	0.0124819	0.608055	0.00328397	0.449632	0.865785	1.03499	0.502402	1.07723	0.0191682	0.629331	0.00837305	0.484358
0Xv6oD1z7j_Hv.FTNU	acidic (leucine-rich) nuclear phosphoprotein 32 family, member A	Anp32a	ILMN_1230271	0.00696386	0.611779	0.014186	0.539921	0.275796	1.31897	0.0913992	1.59527	0.305528	0.806921	0.567368	0.86132
0ehh1NdAfzoeyurl5I	serine (or cysteine) peptidase inhibitor, clade B, member 1a	Serpinb1a	ILMN_1231573	0.178874	0.82995	0.0218889	0.537598	0.0198651	1.2176	0.121482	1.31021	0.949094	1.01055	0.164965	0.704364
clxNaDVujoC6959Dh0	NA	NA	ILMN_2433990	0.824745	0.964768	0.00238402	0.580365	0.74987	1.0672	0.508784	1.21434	0.899161	1.0296	0.110956	0.704758
QmeWAOSn.sG613TCxU	neuronal regeneration related protein	Nrep	ILMN_2680054	0.0709787	0.548687	0.0548044	0.42914	0.436	1.1573	0.173197	1.64331	0.166663	0.634997	0.399804	0.70521
xql6i6It5.SMfwXaJ4	signal peptidase complex subunit 3 homolog (S. cerevisiae)	Spcs3	ILMN_2787085	5.03107e-05	0.611977	0.00330417	0.712401	0.0103527	1.2547	0.0500392	1.21301	0.00144613	0.76785	0.165038	0.864151
9X.wELsHLlaiA8e6_w	H1 histone family, member 0	H1f0	ILMN_1259559	0.0166737	0.612362	0.0364289	0.713554	0.199702	1.32193	0.0201644	1.55695	0.315287	0.809501	0.5361	1.11097
flSgt.DicX7izuiVRg	aminoadipate-semialdehyde synthase	Aass	ILMN_2657685	0.0973353	0.884953	0.152073	0.693727	0.442328	0.946253	0.927832	1.01721	0.0390677	0.837389	0.228545	0.705663
cRJyruU1FPS9.l3qNI	spectrin beta, non-erythrocytic 2	Sptbn2	ILMN_2661588	0.259093	0.919961	0.000376346	0.737134	0.578575	0.963684	0.588924	0.957467	0.177109	0.886552	0.000706663	0.705781
6pJ75UD_Xgw8FN3xzU	carboxymethylenebutenolidase-like (Pseudomonas)	Cmbl	ILMN_2713673	0.0125914	0.612414	0.00023409	0.384914	0.287885	1.46478	0.0508789	1.55248	0.703184	0.897049	0.00695459	0.59757
uUS.KuhD7eTQJQtM.k	solute carrier family 35, member E2	Slc35e2	ILMN_2691832	0.00760741	0.612864	0.0130436	0.582274	0.180959	1.40129	0.0843084	1.55092	0.470097	0.858803	0.675739	0.903062
fSS8nXxZLB0nToeV34	radical S-adenosyl methionine domain containing 2	Rsad2	ILMN_1225204	0.793237	0.955081	0.0340868	0.738362	0.899147	1.01832	0.784224	0.956606	0.902273	0.972579	0.0351309	0.706322
ccYgnokQURsTUOn.VU	opioid growth factor receptor-like 1	Ogfrl1	ILMN_3145814	0.00141173	0.612899	0.000310392	0.806162	0.0571106	1.24401	0.145492	1.22416	0.0254712	0.762452	0.924814	0.986868
lUk.1f.tfM7f54P_4k	aldehyde dehydrogenase family 6, subfamily A1	Aldh6a1	ILMN_1258158	0.0191766	0.613315	0.00872231	0.467957	0.141726	1.6702	0.0443382	1.97134	0.93996	1.02436	0.775405	0.922501
NSEkOu8s._t7sVG5U4	phosphotyrosine interaction domain containing 1	Pid1	ILMN_2601946	1.94819e-05	0.614381	0.00927884	0.842964	0.055988	1.17834	0.185262	1.10629	0.000409915	0.723948	0.390102	0.93256
xapckBEgujnRLSc_jo	hydroxy-delta-5-steroid dehydrogenase, 3 beta- and steroid delta-isomerase 2	Hsd3b2	ILMN_2898958	0.00663248	0.614638	0.0018131	0.638602	0.28056	1.22423	0.664633	1.08091	0.110723	0.752459	0.0223061	0.690271
9ynuF0pDexJHZKXSuI	WD repeat domain, phosphoinositide interacting 2	Wipi2	ILMN_2682516	0.836854	0.982003	0.0128356	0.834382	0.131386	0.89264	0.073172	0.848032	0.196045	0.876575	4.99026e-05	0.707583
xwCdl4r7O760SrN0Xo	immunity-related GTPase family M member 2	Irgm2	ILMN_1259564	0.228042	0.594817	0.00403708	0.526858	0.125383	1.23326	0.25242	1.34322	0.471685	0.733564	0.0367857	0.707686
WIIjSpCpyUiTpKTfk4	MLX interacting protein-like	Mlxipl	ILMN_2992232	0.000819845	0.55466	0.0556798	0.648899	0.911413	0.989673	0.823618	1.02468	0.00141243	0.548933	0.0999669	0.664914
BpdS1wfS_.K7klJ71E	ATPase, Ca++ transporting, cardiac muscle, slow twitch 2	Atp2a2	ILMN_1245425	0.00385118	0.614942	0.000785106	0.629378	0.219312	1.15631	0.827713	1.02148	0.0250782	0.711064	0.00202532	0.642896
667u.u7LR3.kfN.NyI	DnaJ (Hsp40) homolog, subfamily B, member 9	Dnajb9	ILMN_2829636	0.0311924	0.615051	0.0344099	0.697552	0.384252	1.26059	0.0731509	1.72911	0.30705	0.775326	0.455129	1.20614
ZdpTUgLpQIz5cfqTRI	mannose-binding lectin (protein C) 2	Mbl2	ILMN_1258500	0.0942168	0.84173	0.0686566	0.864144	0.310433	0.839031	0.315007	0.81977	0.0175074	0.706238	0.0697224	0.7084
3dW9PJcCTVJ0D0lUp8	EH-domain containing 3	Ehd3	ILMN_1232989	0.00189998	0.617172	0.000559406	0.666813	0.843394	0.980463	0.0715838	0.838502	0.00334037	0.605115	0.000320826	0.559124
Bb0J0CJAp.kaJ0BN44	SRA stem-loop interacting RNA binding protein	Slirp	ILMN_1239860	0.0393216	0.70485	0.0770509	0.650486	0.354859	1.40262	0.139782	1.4267	0.974124	0.988634	0.805906	0.928051
K16oFde6x96OJTYeo4	ATP-binding cassette, sub-family A (ABC1), member 9	Abca9	ILMN_2699881	0.00180307	0.61786	0.000229114	0.682634	0.663624	1.03441	0.29608	1.07082	0.00345968	0.639121	0.00160771	0.730979
ZXgCeK4euv3qiaiEf0	short chain dehydrogenase/reductase family 42E, member 1	Sdr42e1	ILMN_2886896	0.0141471	0.617868	0.00163101	0.652239	0.208368	1.1655	0.181368	1.12934	0.0709173	0.720124	0.0153601	0.736597
lpSLCQoA6kj7kqI4X4	N-myc downstream regulated gene 2	Ndrg2	ILMN_3001650	0.000242617	0.6179	4.06218e-07	0.541226	0.677066	1.11889	0.131707	1.32169	0.053853	0.691361	0.0229606	0.715331
TlKSZ8wNBcE.MI.XeE	glutamate-ammonia ligase (glutamine synthetase)	Glul	ILMN_2644496	0.00100051	0.618552	0.00485284	0.551335	0.243589	1.35628	0.0637821	1.68323	0.355656	0.838929	0.755759	0.928024
9uo3GF6JV0yUXVIOFc	arylformamidase	Afmid	ILMN_2742295	0.00108458	0.618634	0.00908939	0.652776	0.953732	0.993357	0.230402	0.88344	0.00150006	0.614525	0.00671177	0.576689
9ab1VseqTMC.kIUKpc	coproporphyrinogen oxidase	Cpox	ILMN_2972755	0.440848	0.948468	0.00174951	0.714906	0.983832	0.997041	0.938547	0.994561	0.593076	0.945662	0.0034897	0.711017
f._eAMfgGMSaH3UXSk	acid-sensing (proton-gated) ion channel family member 5	Asic5	ILMN_2632101	0.0636198	0.854287	5.98016e-07	0.60374	0.437667	1.10064	0.0976207	1.17776	0.573569	0.94026	0.00105399	0.711064
Z6j0lP1p0igjIonomI	lymphocyte-activation gene 3	Lag3	ILMN_2719811	0.00171566	0.618928	0.0115027	0.696463	0.591544	1.03376	0.017788	1.16074	0.00402086	0.63982	0.101946	0.808413
ZukdPk.hKju3LUvqFE	hydroxyacid oxidase 1, liver	Hao1	ILMN_2875475	4.27581e-05	0.619013	0.000239486	0.55874	0.204759	1.21284	0.0546706	1.36904	0.0182394	0.750761	0.0434375	0.764939
9dU3yKiGfURDyipCvM	alpha glucosidase 2 alpha neutral subunit	Ganab	ILMN_2940440	0.000592642	0.619402	1.86309e-05	0.609667	0.867331	0.970916	0.467277	1.10405	0.00142686	0.601388	0.0027208	0.673103
NafT7g6HHOTT_9zFfc	solute carrier organic anion transporter family, member 1b2	Slco1b2	ILMN_1251837	0.00278828	0.619959	2.03061e-05	0.405756	0.106677	1.43192	0.0465303	1.93648	0.499767	0.887733	0.194637	0.785737
f6MyAOJIR4O4FUeFeE	programmed cell death 4	Pdcd4	ILMN_2898878	3.26187e-05	0.620052	4.75161e-05	0.608708	0.0695564	1.27545	0.0230026	1.31885	0.0195824	0.790843	0.0156185	0.802793
TvqCBYtd7_R5O0k3tc	eosinophil-associated, ribonuclease A family, member 11	Ear11	ILMN_2890019	0.0553027	0.486999	0.0358105	0.712538	0.850897	0.990031	0.987181	0.999224	0.0690503	0.482144	0.0563901	0.711985
3UkxKJnJ.rz.4u4._k	cell division cycle 37-like 1	Cdc37l1	ILMN_2918032	0.00013962	0.621476	0.000886227	0.582946	0.124772	1.32456	0.0322861	1.47661	0.132897	0.823184	0.282994	0.860784
fdnuSoi6Iw_0B3iwCY	glypican 4	Gpc4	ILMN_1258035	4.90638e-05	0.621984	0.0013403	0.685658	0.238322	1.19477	0.0673238	1.35449	0.0139878	0.743126	0.602448	0.928718
B99J8_FJSr99_XHWuU	sphingosine kinase 2	Sphk2	ILMN_2718791	0.885216	1.01725	0.00360744	0.728181	0.508468	0.931195	0.825546	0.979042	0.735994	0.947259	0.00603511	0.71292
oX3UuzMve8P_X.dJ.4	selenoprotein K	Selk	ILMN_2671601	0.0200366	0.623154	0.0132533	0.603947	0.301473	1.45301	0.0619714	1.74966	0.750592	0.90545	0.836679	1.0567
uuhSuFZLtu.cSKZzUI	arylformamidase	Afmid	ILMN_2702893	0.00549182	0.753834	0.0704226	0.773986	0.0226467	0.865032	0.112369	0.856485	0.00164758	0.65209	0.0242111	0.662908
QUGSXeJcvfgOgya__o	selenophosphate synthetase 2	Sephs2	ILMN_1217590	0.00262562	0.623635	0.00178696	0.759556	0.257518	1.13339	0.636293	1.04046	0.0155178	0.706819	0.000617031	0.790287
ZVC9j18TWfUu6ou0aE	OAF homolog (Drosophila)	Oaf	ILMN_2895584	0.000154969	0.62401	1.64391e-05	0.533082	0.368944	1.07777	0.126928	1.25317	0.000544947	0.672538	0.00322117	0.668041
HSWOqRcFe6A6HoPvg0	cell division cycle 37-like 1	Cdc37l1	ILMN_2749686	4.37323e-06	0.625186	0.000106865	0.6228	0.016278	1.20123	0.0150578	1.31233	0.000178614	0.750995	0.020242	0.817322
ZaV5H44M4KD38RqnWk	procollagen-proline, 2-oxoglutarate 4-dioxygenase (proline 4-hydroxylase), alpha 1 polypeptide	P4ha1	ILMN_1234565	0.00317723	0.626748	0.000559406	0.787673	0.344065	1.10773	0.216054	1.14484	0.0135059	0.694265	0.29822	0.901762
oquEMokEToQ6kQFcR4	PRP6 pre-mRNA splicing factor 6 homolog (yeast)	Prpf6	ILMN_2712957	0.00138871	0.627045	3.13696e-05	0.674131	0.906665	1.0166	0.0738316	1.21384	0.00279106	0.637456	0.026897	0.818289
QdeXF0tMXe7kufTry8	solute carrier family 25, member 45	Slc25a45	ILMN_1251109	0.000378866	0.627055	0.0048648	0.667786	0.888336	1.01374	0.0589822	1.26624	0.000943204	0.635671	0.189225	0.84558
fuPpM4U.zesIgBeVJ4	GDNF-inducible zinc finger protein 1	Gzf1	ILMN_3007959	0.00399841	0.627868	0.0022869	0.512582	0.0881162	1.50787	0.0629176	1.52232	0.789665	0.946744	0.18531	0.780315
9oRL3tEnXftft.X1Ss	protein-tyrosine sulfotransferase 1	Tpst1	ILMN_1230765	0.0035971	0.627953	0.000811737	0.770869	0.12251	1.16307	0.452845	1.0615	0.0244928	0.730353	0.0066529	0.818279
0n0oqn7Sif72u57SNI	GC-rich promoter binding protein 1	Gpbp1	ILMN_2856568	9.53845e-05	0.628128	5.98016e-07	0.591379	3.05723e-05	1.39302	0.015866	1.3818	0.0311904	0.874996	0.0168465	0.817169
Q3t9I0I5IHdqeuI6dI	Mpv17 transgene, kidney disease mutant-like	Mpv17l	ILMN_2794258	3.12425e-05	0.628317	0.00203692	0.635674	0.447994	1.04231	0.85601	1.01334	0.000104553	0.6549	0.00520217	0.644153
Bi1Eu9eWhFxfQiVrBA	mutated in colorectal cancers	Mcc	ILMN_2918907	0.00441724	0.628607	4.9461e-05	0.434021	0.0681195	1.15265	0.114707	1.19499	0.0256197	0.724562	0.000423933	0.51865
iVPgt5_xDtA6Dnv.V8	C1GALT1-specific chaperone 1	C1galt1c1	ILMN_2682271	0.0182421	0.629048	0.00364684	0.560933	0.123637	1.48165	0.0457783	1.65691	0.767494	0.93203	0.728919	0.929418
TkBy_K7cIiTHvd1QKU	McKusick-Kaufman syndrome	Mkks	ILMN_2814350	7.05327e-05	0.629679	0.00016519	0.544926	0.091022	1.30597	0.0843084	1.50484	0.076228	0.822339	0.241759	0.820025
Wkck_tL.s4yjsLu90U	oxysterol binding protein-like 8	Osbpl8	ILMN_3132666	0.00323857	0.629868	0.0229453	0.510204	0.214627	1.40032	0.0607586	1.57024	0.555872	0.882014	0.406909	0.80114
uPpH1.3vghNLhPYi_s	EMG1 nucleolar protein homolog (S. cerevisiae)	Emg1	ILMN_2744237	0.000378936	0.63008	0.00189078	0.637128	0.325284	1.24907	0.400199	1.12986	0.127224	0.787013	0.0308934	0.719862
liEqFLqI02vTqN3deI	ubiquitin specific peptidase 18	Usp18	ILMN_3131679	0.644246	1.08349	0.0031076	0.608115	0.869525	1.03636	0.48072	1.18299	0.616326	1.12289	0.111697	0.719397
l0XpHIg7onabqhNu3k	glucosidase, alpha, acid	Gaa	ILMN_1254199	0.732982	1.01669	0.0193329	0.811414	0.190901	0.912228	0.0660149	0.886605	0.23167	0.92745	0.00533517	0.719404
ros_UG67goKpRHre64	aldehyde dehydrogenase 1 family, member L1	Aldh1l1	ILMN_3100276	0.000706889	0.630351	0.00977725	0.852598	0.940128	1.00963	0.945867	0.994748	0.00129129	0.63642	0.00603511	0.84812
clMewrlxRLjd5wcODk	paraoxonase 1	Pon1	ILMN_2676379	8.90871e-05	0.630362	2.51249e-05	0.569461	0.00533294	1.48605	0.00428382	1.52813	0.424686	0.936751	0.0992347	0.870212
xtH_6uh.itc50dCd5U	Mpv17 transgene, kidney disease mutant-like	Mpv17l	ILMN_1220761	0.00241339	0.630467	0.0124559	0.823587	0.133432	1.10438	0.737258	1.02847	0.00961616	0.696274	0.0724481	0.847031
NXfXneoUkESvVLfTq0	serine (or cysteine) peptidase inhibitor, clade G, member 1	Serping1	ILMN_2913166	6.36481e-05	0.631172	6.03377e-06	0.54884	0.0143798	1.30718	0.0411907	1.33263	0.018155	0.825053	0.00392443	0.7314
EntCWbF7Rx63sd.o_k	serine (or cysteine) peptidase inhibitor, clade E, member 2	Serpine2	ILMN_2883164	0.00149856	0.63142	0.000309392	0.722659	0.249755	1.08124	0.259854	1.0693	0.00440178	0.682718	0.00259965	0.77274
TkiQjXgrTWQgTbQguU	heat shock protein 90 alpha (cytosolic), class B member 1	Hsp90ab1	ILMN_1246650	0.000213114	0.632234	1.06702e-05	0.551959	0.861049	1.03863	0.255396	1.21213	0.00790814	0.65666	0.00787606	0.669044
WVlQYd3hkv7EklYbjM	calmin	Clmn	ILMN_1241142	0.145059	0.892192	0.00659702	0.744926	0.859862	0.987601	0.556444	0.968286	0.102679	0.88113	0.00842868	0.721301
9hWiTUeEeig_BssiQs	family with sequence similarity 96, member B	Fam96b	ILMN_2849359	0.587883	0.955302	3.12494e-05	0.758378	0.378097	0.910562	0.555248	0.951222	0.0805558	0.869862	0.00161107	0.721385
WoKS4Gfy00oH_4jSro	lectin, mannose-binding, 1	Lman1	ILMN_1212637	2.68629e-05	0.632365	0.000242436	0.579724	0.459296	1.13858	0.122602	1.31488	0.0223697	0.719995	0.0668018	0.762266
We9.KtMEv1kt6TwKT4	caseinolytic peptidase X (E.coli)	Clpx	ILMN_2613869	0.00374883	0.632947	0.0224201	0.65313	0.458778	1.21132	0.348133	1.16813	0.198618	0.766702	0.142697	0.762941
iKe3n38xy7KQR_j9X0	gephyrin	Gphn	ILMN_2910995	2.04562e-05	0.633021	7.68971e-07	0.532687	0.320336	1.12259	0.0545464	1.33154	0.00214815	0.710621	0.00406514	0.709293
9_MmMLdYKi6A5LSXqU	serine/threonine kinase 40	Stk40	ILMN_2793844	0.978097	1.0025	0.0122804	0.795069	0.318594	0.853687	0.349486	0.908536	0.227381	0.855823	0.0117328	0.722349
6QeUwGe5NQLFCIeX6Y	protein kinase D3	Prkd3	ILMN_1241452	0.000695729	0.633365	8.55789e-07	0.406282	0.107092	1.16693	0.105428	1.31099	0.0071558	0.739091	0.000133216	0.532632
xXJ6oAmJQxSgK3JdQE	ST3 beta-galactoside alpha-2,3-sialyltransferase 1	St3gal1	ILMN_1224619	0.00150105	0.633737	0.00459556	0.686154	0.846893	0.969381	0.423934	1.10474	0.00192143	0.614333	0.0429849	0.75802
ug._0XH31fIJPznU6E	cathepsin C	Ctsc	ILMN_1238486	0.000792535	0.63377	0.000608683	0.523023	0.0997997	1.42352	0.0976207	1.57269	0.523187	0.902183	0.336416	0.822555
HF_d14vrPXjBld6zRI	FK506 binding protein 4	Fkbp4	ILMN_1257428	0.00104375	0.633912	9.38014e-05	0.581843	0.375521	1.09058	0.265235	1.19678	0.00442801	0.691334	0.0147059	0.69634
iEQnjeeXnVEtcLtS5c	Josephin domain containing 2	Josd2	ILMN_2667614	0.00680568	0.63404	0.000294823	0.637957	0.17996	1.11666	0.216868	1.08667	0.0268445	0.708008	0.00226356	0.693249
iUSEkEGC_3f_gtbnU0	leukemia inhibitory factor receptor	Lifr	ILMN_1242960	0.0145757	0.634806	0.0403974	0.852028	0.393491	1.04308	0.902919	0.994535	0.0280933	0.66215	0.0544905	0.847372
rUtPn._OUccs5Px6QI	kynureninase (L-kynurenine hydrolase)	Kynu	ILMN_1214750	0.000145026	0.635024	0.00081679	0.480964	0.0535749	1.26047	0.01966	1.59157	0.0179784	0.800428	0.087971	0.765489
rqr33Sr3s46VC3exZ4	NA	NA	ILMN_2697918	0.000284046	0.635498	0.00456315	0.641503	0.0265289	1.19131	0.222341	1.21081	0.00420681	0.757075	0.0536654	0.776739
laCuimimdBlElNYue4	protein tyrosine phosphatase, receptor type, S	Ptprs	ILMN_2688930	0.00133407	0.635541	0.00258263	0.715565	0.738914	1.03666	0.283703	0.941299	0.00319984	0.658841	0.00269646	0.673561
o7RO0Y7SPQSiB3uV9c	cytochrome P450, family 27, subfamily a, polypeptide 1	Cyp27a1	ILMN_2960114	4.37323e-06	0.6364	0.000350714	0.740299	0.0326058	1.15074	0.2987	1.06992	3.29798e-05	0.732329	0.000792617	0.792059
BWTiq0SVf5QXwtOe7k	inhibin beta-A	Inhba	ILMN_2868220	0.0777138	0.797618	0.062755	0.734895	0.429212	0.934316	0.918255	0.986009	0.0448877	0.745227	0.0666871	0.724614
6FhKviO1uLhAmgmLp4	tRNA methyltransferase 1 like	Trmt1l	ILMN_2963792	0.000505959	0.636728	0.000958323	0.637927	0.0716579	1.12189	0.270837	1.1846	0.00339232	0.71434	0.0204296	0.755688
cqJWr3n_699.l.Eij4	transformer 2 alpha homolog (Drosophila)	Tra2a	ILMN_2857086	0.0018226	0.637042	0.00396366	0.711594	0.177813	1.17758	0.309982	1.19534	0.0230368	0.750166	0.319685	0.850597
uTRt.t3Ikv9YjPWyxM	vascular endothelial growth factor A	Vegfa	ILMN_2484527	0.00459896	0.637855	0.00307379	0.664194	0.00346935	1.44566	0.0545977	1.30765	0.504981	0.922122	0.180833	0.868531
TkkqkC_LSMiek4ogCE	ECSIT homolog (Drosophila)	Ecsit	ILMN_2824167	2.88095e-06	0.638264	0.00633609	0.792434	0.121492	1.12017	0.551375	1.0604	4.60806e-05	0.714966	0.0681815	0.840295
BJUa5TUV6SCL0XEFX0	hydroxyacyl glutathione hydrolase	Hagh	ILMN_2734661	0.00321807	0.638769	0.000932779	0.723112	0.818253	1.02766	0.127291	0.885486	0.00645157	0.656437	0.000465707	0.640306
xknF0u2F29uGhWguNM	squalene epoxidase	Sqle	ILMN_2600348	0.035051	0.582504	0.106474	0.662127	0.113716	1.46656	0.273078	1.20725	0.534307	0.854276	0.401444	0.799351
ZESCNp1duxeLe3k0d4	isovaleryl coenzyme A dehydrogenase	Ivd	ILMN_2728379	0.000141784	0.638882	0.000989102	0.67794	0.0185235	1.23003	0.0385602	1.14231	0.00509952	0.785842	0.0139625	0.774419
QttAXlPvIe9d5Oe4Wg	AHA1, activator of heat shock protein ATPase 2	Ahsa2	ILMN_2746000	5.25025e-06	0.639278	1.82274e-05	0.542177	0.0106176	1.19729	0.0802417	1.26194	0.000196001	0.765404	0.00204133	0.684196
f1U6GyI6bO1CMn34UE	MPN domain containing	Mpnd	ILMN_2730803	4.09206e-05	0.639357	0.0210107	0.772652	0.0371906	1.18153	0.498289	1.07949	0.000980839	0.755417	0.0522759	0.834067
ErO3sknr__.uytXO4U	RNA binding motif protein 8a	Rbm8a	ILMN_1252850	0.000218507	0.639859	2.73882e-06	0.542253	0.0328886	1.18864	0.215516	1.18895	0.00352933	0.760563	0.00174152	0.644714
TxIOOrdeuuX33TP.Pc	cytochrome P450, family 7, subfamily a, polypeptide 1	Cyp7a1	ILMN_2604383	0.0210118	0.639876	0.0350662	0.556084	0.0472295	2.06117	0.0829124	1.67697	0.257558	1.31889	0.739008	0.932537
HdTAJRdIlPjELQ3FO4	aryl hydrocarbon receptor nuclear translocator-like	Arntl	ILMN_2707510	0.00211096	0.492877	0.0690599	0.669287	0.203099	1.23831	0.326951	1.14618	0.0131353	0.610334	0.219974	0.767122
fi67X9f7PzO.yIeXgI	zinc finger CCCH-type containing 15	Zc3h15	ILMN_1252832	0.00989619	0.640243	0.0165868	0.557196	0.265569	1.41012	0.0534061	1.67933	0.691383	0.902819	0.800886	0.935718
Zue.RzYTUD4NUt0sDw	YME1-like 1 (S. cerevisiae)	Yme1l1	ILMN_1251206	0.0010338	0.640975	0.00650525	0.490551	0.0936437	1.52583	0.0493422	1.65776	0.914091	0.978022	0.356264	0.813217
9tx0E81M498XjU5Pz8	cysteine-rich PDZ-binding protein	Cript	ILMN_1223929	0.0182976	0.722191	0.052813	0.671939	0.130017	1.39349	0.14004	1.39906	0.976413	1.00637	0.815711	0.940085
oVSRf3fUHyen94_zkQ	StAR-related lipid transfer (START) domain containing 13	Stard13	ILMN_2745689	0.00256501	0.641146	0.00800865	0.585806	0.0600369	1.30929	0.127308	1.17358	0.169232	0.839447	0.0469958	0.687493
it8jpAkZcfTnonRKZE	family with sequence similarity 126, member B	Fam126b	ILMN_2709051	0.0762374	0.801114	0.00853364	0.748914	0.616366	1.03076	0.782855	0.97417	0.136218	0.825758	0.00988751	0.72957
WnSOyoL4ggJ4M7d5_o	aldo-keto reductase family 1, member C14	Akr1c14	ILMN_2655871	0.0298826	0.641692	0.00557021	0.558045	0.261972	1.35991	0.0696724	1.86894	0.600855	0.872642	0.883063	1.04295
3vSt8KxCknxL.n5Itc	GC-rich promoter binding protein 1	Gpbp1	ILMN_2856570	0.000398548	0.642041	2.8347e-05	0.552166	0.0979648	1.29861	0.04195	1.38422	0.129297	0.833759	0.0216898	0.76432
i6MVx5NCcHEDrj_ehQ	growth hormone receptor	Ghr	ILMN_3138922	1.14355e-05	0.642203	0.00200418	0.709531	0.907493	1.0286	0.477756	1.1381	0.0164824	0.66057	0.191543	0.807517
Tl4H7JE1Q4wO1VvULU	methylmalonic aciduria (cobalamin deficiency) type B homolog (human)	Mmab	ILMN_2959956	0.000854537	0.643211	0.0157112	0.775279	0.327774	1.12964	0.903212	1.01034	0.0113777	0.726595	0.0247525	0.783293
oun6U3SgoSDVJd31NI	carbamoyl-phosphate synthetase 1	Cps1	ILMN_2913078	0.0021463	0.596077	0.071323	0.685955	0.563106	1.09121	0.782335	1.05803	0.00935413	0.650445	0.185945	0.72576
fqXlPXDoQ7F_BKeUdk	thymidine kinase 1	Tk1	ILMN_2605890	0.0143022	0.706638	0.0721174	0.795223	0.15086	0.88957	0.0696931	0.866292	0.00694869	0.628604	0.024107	0.688895
uQjXgrTWQgTbQguXok	heat shock protein 90 alpha (cytosolic), class B member 1	Hsp90ab1	ILMN_1233733	0.000939441	0.643967	0.000424165	0.5868	0.965684	0.991174	0.689465	1.06838	0.00146411	0.638284	0.00436701	0.626923
rd4Pc6y7CxLdLueMT4	charged multivesicular body protein 5	Chmp5	ILMN_2670352	0.0381694	0.644005	0.0314417	0.53539	0.151377	1.60143	0.0771976	1.71464	0.920202	1.03133	0.789027	0.918001
WeSjfdXIOMT0tewxvA	polymerase (DNA-directed), epsilon 4 (p12 subunit)	Pole4	ILMN_1236601	0.00365577	0.644347	0.00103735	0.589416	0.0634695	1.27679	0.0798999	1.27216	0.131226	0.822698	0.0398106	0.749831
fRd94VFwVI9LVSR5AA	nucleoplasmin 3	Npm3	ILMN_3020829	0.11427	1.26859	0.384635	0.961008	0.0385857	0.654496	0.0395505	0.854243	0.228152	0.83029	0.00480633	0.820934
HUTe1T8D0rQ59czwOQ	solute carrier family 25 (mitochondrial carrier, adenine nucleotide translocator), member 13	Slc25a13	ILMN_2590896	0.00707125	0.644539	0.00307555	0.498727	0.265985	1.29912	0.0614265	1.5439	0.367979	0.837336	0.186979	0.769984
rX11cPed_f9IiU0604	forkhead box A1	Foxa1	ILMN_1237195	0.0038331	0.644579	0.0180638	0.64241	0.841116	1.04166	0.981878	0.996129	0.0181238	0.671435	0.031017	0.639923
xVSXoFd40H56hcwbfI	transformation related protein 53 inducible nuclear protein 2	Trp53inp2	ILMN_2457585	0.0583817	0.801235	0.00128525	0.74295	0.499255	0.95359	0.272347	0.93275	0.0411919	0.76405	0.00115251	0.692987
ioi6cNfu4HAM98N.kU	serine (or cysteine) peptidase inhibitor, clade C (antithrombin), member 1	Serpinc1	ILMN_2628681	0.0480829	0.645557	0.0169879	0.533586	0.354456	1.26932	0.10721	1.55688	0.441233	0.819419	0.488853	0.830727
uRSURZ7M5OPeBLyWXs	monocyte to macrophage differentiation-associated	Mmd	ILMN_2674575	0.722454	0.95466	0.000477125	0.646427	0.9809	1.00348	0.204111	1.13375	0.749171	0.957983	0.00804016	0.732888
itQ16AAvzjfkzTjriY	tryptophan 2,3-dioxygenase	Tdo2	ILMN_2674643	0.0480829	0.645731	0.0314385	0.462425	0.344684	1.37872	0.110538	1.57894	0.705839	0.890281	0.338392	0.73014
lpLpcvC68dQXc6Vqj8	inhibitor of growth family, member 4	Ing4	ILMN_2652575	0.43206	0.922107	0.000513276	0.702618	0.279861	0.910309	0.582537	1.04463	0.108508	0.839402	0.00236297	0.733975
ZtIemFIqDotI6Eq9Sk	ATH1, acid trehalase-like 1 (yeast)	Athl1	ILMN_2910684	0.302755	0.894712	0.000317215	0.793802	0.566362	0.930021	0.390806	0.924686	0.215372	0.832101	0.0027264	0.734017
cd3RON9XwV6l5Rs0sc	cytochrome P450, family 2, subfamily f, polypeptide 2	Cyp2f2	ILMN_2702903	0.502184	0.94614	0.235515	0.932106	0.0183593	0.622507	0.0781433	0.74272	0.00415713	0.588979	0.0222443	0.692294
Kr8OUC0MoV8G.t9EqE	aminoadipate-semialdehyde synthase	Aass	ILMN_2718132	0.0372183	0.865569	0.0613226	0.688709	0.500925	1.06152	0.260487	1.14763	0.254476	0.91882	0.26003	0.790383
KUqSesW6AuXquv_QMA	Holliday junction recognition protein	Hjurp	ILMN_3011719	0.0517631	0.857381	0.0165176	0.745411	0.895929	0.986189	0.895101	0.985652	0.0599632	0.84554	0.0188053	0.734716
NjUpQAutWrl.dTFLfY	DEXH (Asp-Glu-X-His) box polypeptide 58	Dhx58	ILMN_2915689	0.0701655	0.808964	0.00649238	0.755209	0.994875	0.999134	0.818547	0.972881	0.0813791	0.808263	0.014801	0.734729
0cxS5QRR160ISEjXwU	sterol-C5-desaturase (fungal ERG3, delta-5-desaturase) homolog (S. cerevisae)	Sc5d	ILMN_1225039	0.00229554	0.645738	0.000827061	0.50393	0.231041	1.22085	0.254257	1.24517	0.101148	0.788348	0.0149753	0.62748
WzoiT1HVo26SeF5Dos	NA	NA	ILMN_1256633	0.000293326	0.645788	0.000166392	0.67074	0.762265	1.03055	0.215728	1.13789	0.000529257	0.665515	0.00764451	0.763229
f4Anu8._HFOTuq8J44	YTH domain family 3	Ythdf3	ILMN_1258789	0.00595726	0.645869	0.0151448	0.559651	0.145614	1.40179	0.0669435	1.55217	0.603096	0.90537	0.550526	0.868675
WKCVDQ.SKjVPHwtfAo	malate dehydrogenase 1, NAD (soluble)	Mdh1	ILMN_2891176	0.00605143	0.646114	0.00496032	0.620508	0.429446	1.16749	0.120537	1.30806	0.0920646	0.754329	0.220318	0.811659
xnOrQaXQudUAGpDWNQ	cleavage and polyadenylation specific factor 4-like	Cpsf4l	ILMN_2647225	0.0102875	0.64617	0.0201718	0.741606	0.0143798	1.27376	0.70275	1.05736	0.163412	0.823066	0.13078	0.784147
Z8TTkwqSJnS7tUnpXo	endothelin converting enzyme 2	Ece2	ILMN_2944301	0.897872	0.991199	0.022043	0.81149	0.179284	0.928237	0.143444	0.907935	0.24535	0.920068	0.00923224	0.73678
36IJxIEaq_eOjFS5p4	palladin, cytoskeletal associated protein	Palld	ILMN_3092653	0.0819791	0.742807	0.0129861	0.756263	0.431638	0.946962	0.833166	0.974387	0.0689636	0.70341	0.0236353	0.736893
6UjEdlLHRQtRK.ArSE	reversion-inducing-cysteine-rich protein with kazal motifs	Reck	ILMN_2812614	0.00837045	0.647065	0.0010406	0.812888	0.711059	1.02379	0.533334	1.02382	0.0154197	0.662459	0.00434584	0.832252
Btgh_wP68Hs9wuT6gE	tyrosine aminotransferase	Tat	ILMN_1260050	0.050938	0.764871	0.118692	0.793565	0.167523	0.911336	0.579885	0.928848	0.0272344	0.697055	0.0906308	0.737101
656JQFjoPwKf9Aptpg	structural maintenance of chromosomes 5	Smc5	ILMN_2695149	0.000262705	0.647323	0.000675984	0.682839	0.0294407	1.28336	0.025326	1.30122	0.0427637	0.830752	0.216123	0.888521
u8Dj0fbu.kfQCagnX8	hydroxyprostaglandin dehydrogenase 15 (NAD)	Hpgd	ILMN_2649199	0.00324059	0.647408	0.0021392	0.492226	0.357809	1.2831	0.265404	1.34666	0.346264	0.830691	0.0780751	0.66286
lTtRHPfpBfx9fsUUOc	olfactory receptor 654	Olfr654	ILMN_2695724	0.000269168	0.647688	1.72591e-06	0.626507	0.520526	1.08955	0.402907	1.06612	0.0057564	0.705688	8.83585e-05	0.667932
coF_.tX8tPJDohUbtU	angiotensin II receptor, type 1a	Agtr1a	ILMN_2972521	0.129062	0.87399	0.00592439	0.701039	0.0299119	1.18091	0.620093	1.05197	0.760349	1.03211	0.0258523	0.737468
0lXetV_oR0IyITi_68	alpha glucosidase 2 alpha neutral subunit	Ganab	ILMN_1237089	0.000379688	0.647925	3.82053e-05	0.62223	0.170653	1.14232	0.249992	1.10576	0.00467687	0.74014	0.000540381	0.688037
WWEuOELlLgVfGjpez0	chloride channel 2	Clcn2	ILMN_1256594	0.000401314	0.649295	0.00553462	0.801626	0.607745	1.04866	0.745471	0.972649	0.00121204	0.680887	0.00773432	0.779701
6VG0cf0Kffe4ml9PZU	solute carrier family 22, member 23	Slc22a23	ILMN_3142391	0.116831	0.853346	0.00927884	0.660547	0.36692	1.05126	0.233402	1.11718	0.2945	0.897091	0.0486036	0.737948
KmKXa9eKMQjFPiNHqE	solute carrier family 27 (fatty acid transporter), member 2	Slc27a2	ILMN_2648445	0.28108	0.916109	0.000212322	0.668806	0.796556	1.03154	0.158817	1.10377	0.589151	0.945004	0.00214518	0.73821
0xXiOqiOol11MR7dQQ	histocompatibility 2, Q region locus 7	H2-Q7	ILMN_2924419	0.000615938	0.650085	0.0177917	0.806277	0.526798	1.12148	0.462985	1.10427	0.0191923	0.729055	0.338045	0.890343
lXwvdAq_66LIP45QyU	RNA binding motif protein 18	Rbm18	ILMN_2978585	0.018217	0.650571	0.00774336	0.745783	0.0616722	1.41486	0.073024	1.40296	0.662604	0.920468	0.797147	1.0463
ijelC3yIO_yOqvCIFM	threonyl-tRNA synthetase	Tars	ILMN_1257552	0.0306786	0.650768	0.00650569	0.655906	0.283483	1.17953	0.0566226	1.34667	0.178336	0.767604	0.414957	0.883291
QKYp9WXpk8QQmdhTRs	histone cluster 1, H2bm	Hist1h2bm	ILMN_2891646	0.428248	0.922632	0.189548	0.884603	0.0440702	0.720022	0.0930599	0.848478	0.00227239	0.664315	0.0184672	0.750566
QFAguJPBUhJH7pDh6M	amylase 1, salivary	Amy1	ILMN_2626453	0.00122588	0.651046	0.00408897	0.461452	0.203099	1.38637	0.0460401	1.76858	0.597197	0.902591	0.367878	0.816116
ck6iASS5RFw.vd6Z9s	protein phosphatase 1, regulatory (inhibitor) subunit 9A	Ppp1r9a	ILMN_2632092	0.00123075	0.651117	0.00390493	0.611629	0.0463433	1.22693	0.145946	1.20768	0.0330771	0.798878	0.0534038	0.738654
EpEpFh6KeOqQIEu_DE	amyotrophic lateral sclerosis 2 (juvenile)	Als2	ILMN_2620053	0.00365084	0.651171	0.00151755	0.723648	0.996639	1.00042	0.458856	1.04816	0.00561105	0.651444	0.00651983	0.758496
Wk4AnOXyECO6XacCR4	leucine-rich PPR-motif containing	Lrpprc	ILMN_2845208	0.000187538	0.651432	0.000826729	0.613565	0.323134	1.19972	0.106902	1.29444	0.0851295	0.781537	0.104918	0.79422
NqSVT.qhuBv8MP.ng8	low density lipoprotein receptor-related protein 1	Lrp1	ILMN_1237723	0.00176248	0.651899	0.00194197	0.727136	0.217923	1.19637	0.0920003	1.29383	0.0606316	0.779914	0.660026	0.940793
NSO7VFHiJi4Xuvq9S4	protein phosphatase 1K (PP2C domain containing)	Ppm1k	ILMN_2923615	0.0435857	0.651934	2.8347e-05	0.451632	0.184685	1.20175	0.0859407	1.31279	0.223042	0.783465	5.63016e-05	0.592898
ZsCl_oCmmcJlFsK91s	histone cluster 1, H4c	Hist1h4c	ILMN_2588244	0.980729	0.998807	0.000310886	0.787468	0.311401	0.966756	0.205396	0.940055	0.516569	0.965602	0.000220973	0.740263
3cYkjjomnnojkoaZcU	SPC24, NDC80 kinetochore complex component, homolog (S. cerevisiae)	Spc24	ILMN_2615709	0.0639295	1.11626	0.000665172	1.76627	0.00753164	0.74405	0.0126623	0.677924	0.00852257	0.83055	0.0751057	1.1974
3ajqILAh7tWTbXr1SQ	cytochrome P450, family 27, subfamily a, polypeptide 1	Cyp27a1	ILMN_2960108	0.000115764	0.652029	0.00122461	0.727421	0.492898	1.06652	0.738934	1.03366	0.000103392	0.695402	0.000558457	0.751905
QRV1F0300iSryvqOjY	cyclin D3	Ccnd3	ILMN_3131063	0.0768108	0.936755	0.0060024	0.752327	0.871924	0.988066	0.799478	0.985021	0.125394	0.925576	0.00895677	0.741059
TVV_Pnd6jjQsgtDATk	methionine sulfoxide reductase B1	Msrb1	ILMN_1257142	0.00050944	0.652217	0.0399246	0.839795	0.0515526	1.28289	0.0494994	1.21216	0.0472116	0.836722	0.859156	1.01797
Zvsv6F4V4VcKHTIVh0	beta-carotene oxygenase 2	Bco2	ILMN_2774486	0.000107117	0.652242	0.000103768	0.654691	0.145391	1.14263	0.145406	1.17687	0.00217134	0.745274	0.01559	0.770485
lL3lXUtV3AmULeQJSs	Tp53rk binding protein	Tprkb	ILMN_2811240	0.00276819	0.65308	0.00570615	0.719009	0.568508	1.04526	0.971427	1.00509	0.00672758	0.682641	0.0124215	0.722668
cK_EgeIx5HqClOfV6c	dexamethasone-induced transcript	Dexi	ILMN_2727490	0.00120547	0.653905	0.0483465	0.829874	0.942512	0.992669	0.295296	1.10949	0.00186414	0.649111	0.450223	0.920739
NoZLU5KvUsYv.otjXU	nuclear receptor subfamily 1, group I, member 3	Nr1i3	ILMN_2926661	0.00509429	0.653941	0.00016973	0.432528	0.208463	1.18683	0.0305794	1.22132	0.0474712	0.776118	0.00107688	0.528257
0YdJXAhXggsvey8h9M	RIKEN cDNA 3110057O12 gene	3110057O12Rik	ILMN_1259606	0.000555608	0.654616	0.000309374	0.561906	0.238134	1.172	0.0854825	1.40626	0.0230368	0.76721	0.127016	0.790185
l76_qWggiFR4B7JV80	hemolytic complement	Hc	ILMN_2659143	0.00063668	0.655873	0.000368587	0.63212	0.0185823	1.26231	0.0362478	1.34418	0.0399775	0.827916	0.129796	0.849682
ZeE3pzQvI_eyk0zZTo	SEC16 homolog B (S. cerevisiae)	Sec16b	ILMN_1254335	0.000234238	0.6569	0.000354912	0.49841	0.316156	1.20213	0.138813	1.26317	0.0762745	0.789679	0.00597851	0.629578
QniKy8DoRF5bl344gk	NA	NA	ILMN_2591782	0.00112546	0.657602	0.00533021	0.824745	0.588267	1.04116	0.643819	0.962485	0.00277965	0.684671	0.0141832	0.793805
rh5nt4IlKRC5bRf.1I	solute carrier family 25, member 38	Slc25a38	ILMN_1256420	0.00110934	0.65786	0.00789359	0.798021	0.161348	1.09272	0.801597	0.978642	0.00485444	0.71886	0.0020511	0.780977
9UL15wIpUgryVI1H1U	serine (or cysteine) peptidase inhibitor, clade A, member 1C	Serpina1c	ILMN_3004600	9.05895e-06	0.658943	5.31963e-06	0.576511	0.204911	1.12146	0.12829	1.18571	0.000720782	0.738982	0.00098033	0.683573
EvXnQo_oVCt1EkxQNU	solute carrier family 45, member 3	Slc45a3	ILMN_1218226	0.242307	0.860112	0.100099	0.760351	0.590744	0.938631	0.862927	0.976966	0.0975953	0.807327	0.097217	0.742837
lkR.RLh6UKIrqn.d70	VCP-interacting membrane protein	Vimp	ILMN_2712557	0.0633261	0.846011	0.00172746	0.836255	0.607745	0.956879	0.027051	0.841615	0.0304562	0.80953	0.00027007	0.703805
EVQh8IThTlFE9ROp58	SWT1 RNA endoribonuclease homolog (S. cerevisiae)	Swt1	ILMN_2798079	0.00297336	0.659089	0.000144165	0.598998	0.36543	1.10498	0.177144	1.18742	0.0175851	0.728278	0.00755912	0.711262
6XhOdSANxNo009iCxU	carboxypeptidase B2 (plasma)	Cpb2	ILMN_1252517	0.00708747	0.659317	0.0110793	0.639025	0.439458	1.19935	0.138479	1.88883	0.23111	0.79075	0.591826	1.20701
NoiD55C_14.XRORUhU	solute carrier family 25, member 38	Slc25a38	ILMN_2946905	0.000203556	0.659496	0.0103312	0.815373	0.64391	1.0323	0.334918	1.0594	0.000631582	0.680799	0.0785541	0.863803
xKLdu_3tCuX13ngl8U	DDB1 and CUL4 associated factor 5	Dcaf5	ILMN_1246452	0.101354	0.882135	0.0167269	0.762566	0.015447	0.86841	0.135605	0.923277	0.00993721	0.766055	0.0114806	0.70406
x0.YAp18DuZG6AK4XA	tRNA methyltransferase 10C	Trmt10c	ILMN_2689740	0.00522616	0.659628	0.00931198	0.605736	0.185932	1.38065	0.0576563	1.4402	0.653152	0.910713	0.466096	0.872384
KQnQI4o.q.3MCJ9eSo	complement factor B	Cfb	ILMN_1230853	0.0353147	0.659745	0.00420105	0.601243	0.313968	1.33365	0.0568243	1.8811	0.637542	0.879868	0.616911	1.131
He0evgSMuJerQwAgUU	transmembrane protein 183A	Tmem183a	ILMN_2667441	0.00657987	0.659931	0.0086325	0.628934	0.239683	1.18434	0.0477463	1.36195	0.0944191	0.781581	0.341726	0.856577
T0mSEtXVJVR4072.s8	notum pectinacetylesterase homolog (Drosophila)	Notum	ILMN_2932164	0.000278576	0.660057	0.0311298	0.684942	0.186165	1.14871	0.0657579	1.14363	0.00365751	0.758217	0.15166	0.783321
cIkfp1a7e98QkIy_MI	hematopoietically expressed homeobox	Hhex	ILMN_1245731	0.00405174	0.640934	0.0536151	0.692404	0.614164	1.10937	0.68379	1.09236	0.045298	0.711032	0.104443	0.756354
oena68gZQqAKdQqHsU	chemokine (C-C motif) ligand 27A	Ccl27a	ILMN_3146018	0.0672331	0.868295	0.00118001	0.687995	0.477534	0.952802	0.800105	1.0271	0.0217197	0.827313	0.00566309	0.70664
K0diUkUW90ZXieSEnI	TSC22 domain family, member 1	Tsc22d1	ILMN_2723108	0.183205	1.19318	0.319374	0.747788	0.14622	0.818902	0.990256	0.997792	0.888248	0.977093	0.35354	0.746137
oqTgcwSd7bgg52IOUo	coagulation factor XI	F11	ILMN_1236044	0.000471335	0.660094	0.0105725	0.641586	0.153042	1.14807	0.059537	1.18956	0.00656051	0.757833	0.088622	0.763206
omS6Xh06gOHSSmkHH8	amyotrophic lateral sclerosis 2 (juvenile)	Als2	ILMN_2717470	7.03545e-05	0.660136	0.000708249	0.680976	0.608839	1.0391	0.106526	1.1377	0.000174233	0.685944	0.0125382	0.774745
lp_L4C_F1hfTu5Fuk4	pyruvate dehyrogenase phosphatase catalytic subunit 2	Pdp2	ILMN_3134598	0.0688061	0.884425	0.125837	0.774495	0.648098	0.959827	0.760867	0.963784	0.0337084	0.848895	0.119795	0.746445
0ulr_6ue2FU06IL0HQ	argininosuccinate lyase	Asl	ILMN_2670542	0.134998	0.813743	0.711369	0.906419	0.916501	0.981645	0.368082	0.823665	0.177177	0.798807	0.403324	0.746585
or7347wd4_8nIf_8Xo	protein-L-isoaspartate (D-aspartate) O-methyltransferase domain containing 2	Pcmtd2	ILMN_2647084	0.0252641	0.660396	0.00736228	0.513906	0.148514	1.39798	0.0496155	1.85191	0.727869	0.92322	0.854578	0.951709
Tqf9fQFrs7Huz.B7q4	STT3, subunit of the oligosaccharyltransferase complex, homolog A (S. cerevisiae)	Stt3a	ILMN_1250253	0.000382581	0.660943	0.000476857	0.598128	0.00376775	1.25562	0.0443483	1.30197	0.0210978	0.829895	0.0357455	0.778744
HFRJYhVChJK1lQ8CS0	coagulation factor X	F10	ILMN_2688912	0.00205499	0.661206	0.00232971	0.725251	0.457145	1.07266	0.458734	1.05377	0.00764824	0.709247	0.0117486	0.764245
xtlyOqbznX.YiIAJyE	uridine phosphorylase 2	Upp2	ILMN_2458185	0.0391889	0.532167	0.0657611	0.710295	0.35879	1.29519	0.736907	1.05945	0.201681	0.689258	0.15866	0.75252
udehJLJPcnhIPeeOjE	NA	NA	ILMN_1245383	0.00135456	0.662147	0.00241422	0.698607	0.624067	1.05256	0.24725	1.16163	0.00443677	0.696947	0.0855272	0.811525
6VuhfeuBDnnune_SV8	dicarbonyl L-xylulose reductase	Dcxr	ILMN_2759108	0.00472041	0.652317	0.128114	0.866234	0.807682	0.971655	0.0456455	0.817847	0.00556867	0.633827	0.00783876	0.708447
xXwEn98k8DT7g7lFTo	zinc finger with KRAB and SCAN domains 3	Zkscan3	ILMN_2491526	0.00666033	0.662276	0.0107267	0.549193	0.166866	1.51333	0.0714714	1.72136	0.993251	1.00224	0.840031	0.94536
oUpHon_V3lJFzkJNh8	insulin receptor substrate 2	Irs2	ILMN_3144164	0.0585126	0.589649	0.437115	0.836299	0.776216	1.04871	0.692618	0.8951	0.0980034	0.618373	0.316033	0.748571
xiCRuk9eC3iCNKtEuU	aspartoacylase (aminoacylase) 3	Acy3	ILMN_1240165	0.200946	0.861765	0.00175407	0.722619	0.703472	0.936078	0.785212	1.03605	0.180781	0.806679	0.0243838	0.748667
BKbgSYHbgijfgffDk0	DEK oncogene (DNA binding)	Dek	ILMN_2617499	0.0134845	0.662527	0.00930769	0.706142	0.0192613	1.43635	0.0724934	1.30925	0.761755	0.951621	0.596945	0.924513
xV_.B8LgH.tXiL43po	regulation of nuclear pre-mRNA domain containing 1B	Rprd1b	ILMN_1256682	4.19825e-05	0.662575	3.94878e-05	0.761773	0.254757	1.12895	0.0840878	1.15885	0.00397512	0.748011	0.0748419	0.882777
ohXhBCauCoNz46jkro	sarcosine dehydrogenase	Sardh	ILMN_2903455	0.00268504	0.6629	3.11549e-05	0.653544	0.917734	1.01718	0.805732	0.960923	0.00885471	0.674287	0.00346177	0.628006
BnziHT8B7f6.BGr_7Q	oxidative stress responsive 1 pseudogene	Gm12226	ILMN_2684413	0.0368955	0.663299	0.0326809	0.607504	0.0699005	1.49625	0.0585178	1.55727	0.975106	0.992464	0.833681	0.946046
iSTr3ocRBmSjUcrdWo	glucosamine (UDP-N-acetyl)-2-epimerase/N-acetylmannosamine kinase	Gne	ILMN_2682503	0.00486451	0.664013	0.00757719	0.657904	0.384474	1.09572	0.321958	1.10228	0.0214942	0.727572	0.0390182	0.725196
TsSOPoi7ua36n6V96g	interleukin 11 receptor, alpha chain 1	Il11ra1	ILMN_1229957	0.00107292	0.664138	0.00418982	0.77891	0.0695725	1.20758	0.153926	1.137	0.0340498	0.801998	0.203608	0.88562
fcD0wXzlBYdHF9E1JQ	mannan-binding lectin serine peptidase 1	Masp1	ILMN_2660969	0.000173441	0.664971	0.000744663	0.682042	0.0708252	1.20146	0.224487	1.11469	0.012384	0.798933	0.0119867	0.760267
3hIech6O.M.0Kj0gvk	aldo-keto reductase family 1, member C14	Akr1c14	ILMN_2921215	0.0197975	0.665094	0.0139128	0.559193	0.191391	1.41268	0.107919	1.68009	0.801163	0.939567	0.838924	0.939493
f5u6OOLQ5Bn1MFu5pI	pre-mRNA processing factor 8	Prpf8	ILMN_2637661	0.0674378	0.840365	0.00016519	0.747112	0.573346	1.05729	0.958357	1.00393	0.219232	0.888513	0.00111361	0.75005
ET5JFgiClyoCc60oe0	camello-like 3	Cml3	ILMN_2735046	0.00579061	0.665437	0.0122421	0.855625	0.229471	1.0459	0.487512	1.03765	0.013448	0.695981	0.0893287	0.887837
cdoCl3siURSTtHnk4k	f-box protein 9	Fbxo9	ILMN_2695306	0.372108	1.07446	0.000904318	0.775707	0.338823	0.924295	0.707264	0.967285	0.948174	0.993114	0.0040446	0.75033
QeK0L37eqfqDHl7v6U	forkhead box A3	Foxa3	ILMN_1228748	0.0347274	0.665483	0.0205428	0.692499	0.249788	1.15471	0.0701516	1.22906	0.162614	0.768438	0.244815	0.85112
fdViVJQe8Xfen9KHSM	kininogen 2	Kng2	ILMN_3050275	2.20016e-05	0.66572	1.11717e-05	0.638171	0.023257	1.17279	0.0800798	1.1889	0.000722428	0.78075	0.00356947	0.758724
iqFelR1.tH0.2rLisU	nicotinate phosphoribosyltransferase domain containing 1	Naprt1	ILMN_1223102	0.0547126	0.864146	0.00305936	0.764055	0.680741	0.964935	0.272744	0.930659	0.0220368	0.833845	0.0020483	0.711075
xKp6oVB5_XU7ofuSDg	RIKEN cDNA 1300017J02 gene	1300017J02Rik	ILMN_3004177	0.00147532	0.665797	0.010175	0.707112	0.426591	1.05519	0.0893038	1.12303	0.0050485	0.702542	0.0706628	0.794111
6cADtblO_HMglEJdKU	translocating chain-associating membrane protein 1	Tram1	ILMN_2487934	0.000213114	0.665824	0.000894702	0.683457	0.596783	1.08286	0.101526	1.2312	0.00973488	0.720994	0.135803	0.841475
6YES944PsSbiUSujrE	phosphodiesterase 4D interacting protein (myomegalin)	Pde4dip	ILMN_2751354	2.17012e-05	0.666473	0.000202277	0.643257	0.146982	1.19626	0.0480946	1.34046	0.0202448	0.797274	0.187914	0.862259
6uESIIqIkkqIUCmRM0	transmembrane emp24 domain containing 3	Tmed3	ILMN_2850937	0.00152655	0.666519	0.000617359	0.748747	0.880697	0.974954	0.256922	1.12056	0.00310437	0.649825	0.0720691	0.839017
Kg13OViyfEqX9d67RI	cystathionine beta-synthase	Cbs	ILMN_1230318	0.0143902	0.666719	0.00249928	0.593827	0.564409	0.928381	0.738377	1.02549	0.0120307	0.618969	0.00599204	0.608967
xqcV0iL3iTXg5Hfot0	complement component 8, gamma polypeptide	C8g	ILMN_2637180	0.000324738	0.666747	0.00016519	0.714242	0.188407	1.16674	0.571462	1.06988	0.00661494	0.777918	0.0137244	0.764154
iqS6XLwuvHUF3Olao8	inhibitor of growth family, member 4	Ing4	ILMN_2652572	0.509142	0.952648	0.000671519	0.732311	0.521213	0.95119	0.811914	1.02649	0.213593	0.906149	0.00530234	0.751711
6sAHyqLQ9dT.38cH6k	suppression of tumorigenicity 13	St13	ILMN_1228919	0.0111821	0.666802	0.000151548	0.565688	0.587378	1.12789	0.0835414	1.66159	0.138695	0.752079	0.783795	0.939942
uUh1yhNJLVY33BJTJU	3-hydroxyanthranilate 3,4-dioxygenase	Haao	ILMN_2607951	0.000144292	0.667088	0.00304684	0.812432	0.185318	1.11157	0.301209	1.06322	0.0011957	0.741516	0.0184144	0.863793
Hb70j3WsCYCUn_cw54	Ras association (RalGDS/AF-6) domain family member 3	Rassf3	ILMN_2776056	0.010274	0.667385	0.00352851	0.586137	0.284974	1.4099	0.0962019	1.71991	0.83405	0.940947	0.977705	1.0081
WeNIlhFIbjySmSQPQ8	serine hydroxymethyltransferase 2 (mitochondrial)	Shmt2	ILMN_1224942	0.00134325	0.667454	0.00116341	0.705066	0.732772	1.02939	0.95077	0.994801	0.00296776	0.68707	0.00256519	0.701401
E.joDfeCgWV2ep16xE	potassium channel modulatory factor 1	Kcmf1	ILMN_2611155	0.854519	0.990338	0.00555513	0.802248	0.149022	0.912363	0.130572	0.937485	0.102067	0.903548	0.00382797	0.752095
igdeqQ0Q_bEw4I5q7o	macrophage receptor with collagenous structure	Marco	ILMN_1229922	0.218568	0.66022	0.306404	0.770016	0.604483	0.934028	0.934231	0.97694	0.203758	0.616664	0.30298	0.752259
NoC9QKu43SKg_znXVI	interferon regulatory factor 9	Irf9	ILMN_1233461	0.00135141	0.667539	4.19066e-05	0.496014	0.309446	1.10646	0.25288	1.22996	0.00971026	0.738608	0.00145039	0.610075
TuSfAtBMlYASVOehnk	negative elongation factor complex member E, Rdbp	Nelfe	ILMN_1233513	0.0927748	0.901635	0.0022042	0.812616	0.0478382	0.893263	0.0547189	0.878093	0.00860697	0.805398	0.000313197	0.713553
cRIEtVedx4KXe6vsso	ATPase, class I, type 8B, member 1	Atp8b1	ILMN_2977129	0.000603629	0.667727	0.000722996	0.760008	0.0153671	1.22523	0.0118153	1.28281	0.0225501	0.81812	0.734913	0.974945
uoeB96cIJB5YSBEeJ4	carboxylesterase 1E	Ces1e	ILMN_2627528	0.0253259	0.70323	0.0511598	0.710694	0.571328	1.15289	0.625815	1.08812	0.3419	0.810749	0.222542	0.773321
9n6Iqwr67ghKCykLvg	unc-51 like kinase 2	Ulk2	ILMN_2496817	0.000414835	0.667782	0.000747067	0.557024	0.0672887	1.28621	0.0402773	1.40879	0.147387	0.858906	0.083765	0.78473
iOq1KoIryK8l.uexyk	cAMP responsive element modulator	Crem	ILMN_2964986	0.00166262	0.66782	0.000167951	0.684139	0.643521	1.02883	0.275406	1.08512	0.00327438	0.687076	0.00196264	0.742373
xr3r7OiJRgoiIqI.qo	predicted gene 5077	Gm5077	ILMN_2929594	0.000940435	0.667841	0.000419958	0.660694	0.261771	1.22263	0.0676734	1.33854	0.158682	0.816522	0.334606	0.884366
rquJfwo8xLfnreNS0o	cysteine and histidine-rich domain (CHORD)-containing, zinc-binding protein 1	Chordc1	ILMN_1247694	0.000702947	0.668812	0.0003105	0.518344	0.239683	1.14845	0.116767	1.56396	0.0168964	0.768101	0.31296	0.810671
37v1fjd7T78TJLnhEo	peptidylprolyl isomerase D (cyclophilin D)	Ppid	ILMN_2750042	3.02789e-05	0.668841	7.35283e-06	0.582776	0.131531	1.16931	0.0538285	1.31234	0.00473608	0.782079	0.0140153	0.764801
0etFupJMJN1EqNYPeE	TLC domain containing 2	Tlcd2	ILMN_1249828	0.00605495	0.498479	0.162793	0.712038	0.374838	1.14268	0.551515	1.06355	0.018155	0.569602	0.295291	0.75729
xN6Pcg0agrWyxQIgdk	aconitase 1	Aco1	ILMN_1216382	0.000346801	0.668862	0.0027897	0.658703	0.613478	1.14967	0.442215	1.14295	0.188776	0.76897	0.0863679	0.752861
lhHuhDiTOqYZ22A554	protein phosphatase 1, regulatory (inhibitor) subunit 11	Ppp1r11	ILMN_2757489	0.111616	0.893231	2.49745e-05	0.681353	0.899736	0.986127	0.255819	1.10522	0.144494	0.880839	0.00189208	0.753044
Kjr276K6_pJ.o4P3rQ	cDNA sequence BC024139	BC024139	ILMN_2918509	0.0141428	0.669359	0.00480197	0.623096	0.0134438	1.20326	0.0700122	1.13187	0.119703	0.805415	0.02574	0.705262
uUqYS6KF3r_fYgoQsQ	plasminogen	Plg	ILMN_2933463	0.000502045	0.669472	0.00061407	0.690332	0.0101325	1.19119	0.00521756	1.20698	0.0105728	0.79747	0.0268163	0.833215
6uKWXsPk7RItR7vn6U	receptor transporter protein 3	Rtp3	ILMN_2864416	0.00137366	0.670157	0.00496498	0.607883	0.665039	0.942132	0.660738	1.09386	0.00121204	0.631376	0.003907	0.664942
WQrd7jS7oIlV0mdJKI	electron transferring flavoprotein, beta polypeptide	Etfb	ILMN_2627895	0.122947	0.896075	0.24742	0.907775	0.903246	0.992072	0.0444844	0.830451	0.0936292	0.888971	0.0123496	0.753863
Wt9Kvp0uS_cJA0t9KI	NA	NA	ILMN_2417316	0.00384378	0.670748	0.0154381	0.726383	0.410765	1.08482	0.197491	1.12143	0.0160604	0.727645	0.124681	0.814589
TlZB5Bd3R7VNkRLp70	vestigial like 4 (Drosophila)	Vgll4	ILMN_2491589	0.00468314	0.671291	0.00597029	0.7343	0.663628	1.03832	0.460971	1.06255	0.010457	0.697013	0.0263406	0.780233
ifq3RGR5A5wmOlJ7dU	gamma-aminobutyric acid (GABA) A receptor-associated protein-like 1	Gabarapl1	ILMN_1236958	0.848481	0.979172	0.00957243	0.758684	0.513743	0.959895	0.972179	0.99448	0.60349	0.939902	0.0260148	0.754496
6JJ.ffHV6H6E6VQjn4	lectin, mannose-binding 2-like	Lman2l	ILMN_1220769	0.000188509	0.671857	0.000175777	0.515315	0.484849	1.05578	0.155667	1.15756	0.000670782	0.709334	0.000971785	0.596509
EnqvJNf6VI1eH0_l3E	cytochrome P450, family 4, subfamily f, polypeptide 15	Cyp4f15	ILMN_2906226	0.00107868	0.673066	1.13131e-05	0.57017	0.493505	1.0594	0.340583	1.09443	0.00362887	0.713044	9.6005e-05	0.62401
QeDWRUkpOUUxFPtx9U	glutathione S-transferase, pi 1	Gstp1	ILMN_2677046	0.199161	0.778936	0.742505	0.956455	0.00526058	0.683696	0.0214119	0.670928	0.0264257	0.532555	0.0173701	0.641712
H1dTzQcSeAek11Eu5E	RAN binding protein 10	Ranbp10	ILMN_2605453	0.706127	0.967433	0.02137	0.828042	0.786465	0.974328	0.345748	0.912276	0.495505	0.942598	0.00119466	0.755403
fXoqXpEvd7JWKAKfTA	lectin, mannose-binding 2-like	Lman2l	ILMN_1237323	0.00118703	0.673331	0.00083779	0.555226	0.275237	1.10246	0.0538871	1.16645	0.00602223	0.74232	0.00489139	0.647645
onV33HSuACQ6QNHkIk	zinc finger, matrin-like	Zfml	ILMN_2930933	0.000710559	0.673902	0.000376346	0.556887	0.167023	1.26083	0.0401773	1.44212	0.202067	0.849675	0.106736	0.803099
fYVI45IokiirQpf5IA	lactate dehydrogenase D	Ldhd	ILMN_2665629	0.000471335	0.674643	0.046155	0.853282	0.782134	1.03062	0.756601	0.971323	0.00167912	0.695299	0.0674145	0.828812
up9ReaxEJFC9ShEdRI	bone morphogenetic protein 1	Bmp1	ILMN_1218116	0.00466458	0.675207	0.000888497	0.763165	0.0634695	1.17551	0.92789	0.989531	0.0520502	0.793713	0.00597285	0.755176
rUX7I1QoXolGp5Q_x0	beta-1,3-glucuronyltransferase 3 (glucuronosyltransferase I)	B3gat3	ILMN_2729706	0.061977	0.874425	0.041401	0.835411	0.215427	0.918659	0.117593	0.8585	0.00796732	0.803298	0.00230702	0.7172
Kkhew6Uhd3niU03_.I	predicted gene 4952	Gm4952	ILMN_2831669	0.0326425	0.675339	5.15092e-05	0.460888	0.287859	1.18988	0.199223	1.16301	0.248646	0.803574	0.000337128	0.536016
6U4P.SMu1RIQ9xOXR4	RAB10, member RAS oncogene family	Rab10	ILMN_2654296	0.0309688	0.803253	0.0665526	0.720083	0.241575	1.2894	0.0760587	1.30924	0.867983	1.03571	0.782182	0.942763
KqgA36kD_yewciLTvk	phosphoenolpyruvate carboxykinase 1, cytosolic	Pck1	ILMN_1213632	0.0311188	0.675744	0.0301766	0.422495	0.539604	1.14505	0.446336	1.1825	0.218769	0.77376	0.0809113	0.499599
0AI1u4EZE4hcSGtGdU	death associated protein kinase 1	Dapk1	ILMN_2737982	0.00420759	0.675874	0.0170169	0.775111	0.255879	1.12203	0.379512	0.918441	0.0299846	0.758351	0.00813274	0.711894
xp59HleI9LiEZL_70s	ERBB receptor feedback inhibitor 1	Errfi1	ILMN_2714031	0.000981493	0.675935	0.00392544	0.662604	0.0465831	1.2608	0.062893	1.34226	0.0621423	0.852217	0.191488	0.889387
6VNPxJeIBCjuAqldKI	olfactory receptor 707	Olfr707	ILMN_3082313	0.260424	0.898204	0.000789958	0.677043	0.17556	0.887901	0.403898	1.06216	0.0399645	0.797516	0.00388373	0.71913
xXl.XrJzFFJfzneMLk	myxovirus (influenza virus) resistance 2	Mx2	ILMN_1239219	0.00381587	0.676003	0.000432788	0.606009	0.164133	1.10421	0.167048	1.13508	0.0183677	0.746452	0.00397158	0.687867
W6MUSud9bdN57HaKYk	amyotrophic lateral sclerosis 2 (juvenile)	Als2	ILMN_2817883	0.00161209	0.676173	0.00279663	0.676491	0.959203	1.00467	0.144397	1.11274	0.00307241	0.67933	0.0204394	0.752755
BfSJe6aktHpUf.j9Qo	AhpC/TSA antioxidant enzyme domain containing 1	Aaed1	ILMN_2647669	0.834039	1.01671	0.0507484	0.822064	0.0774331	0.844493	0.27821	0.921239	0.0614896	0.858604	0.0270845	0.757317
NiJJEpwhLs9dUrd2V8	eukaryotic translation initiation factor 4E binding protein 2	Eif4ebp2	ILMN_2673566	0.0915731	0.8659	0.0297504	0.809542	0.500899	1.07998	0.2925	0.935572	0.464761	0.935155	0.0203114	0.757385
Q9zpSh3eOOkktJTeXk	transmembrane inner ear	Tmie	ILMN_1218037	0.00663945	0.676477	0.0161361	0.804552	0.284007	1.12682	0.390541	1.09249	0.0385767	0.762269	0.220662	0.878967
xl7eoxRINd15f_xIvk	HEAT repeat containing 1	Heatr1	ILMN_1214036	0.000741327	0.67683	0.00858605	0.744053	0.03838	1.18412	0.0329095	1.21344	0.0168152	0.801447	0.312215	0.902867
0nc6CA5dzurAq8XeTk	nuclear factor I/B	Nfib	ILMN_2726585	0.0565895	0.824711	0.00921116	0.634869	0.244631	1.28261	0.237468	1.19356	0.75643	1.05778	0.103972	0.757754
0Ur6L.UO_EwEHpkREw	zinc finger protein 36, C3H type-like 1	Zfp36l1	ILMN_1247853	0.0105466	0.64064	0.122623	0.737094	0.147611	1.51825	0.0721451	1.37375	0.915321	0.972653	0.961178	1.01258
0LT9Hsu5EGm3t6u1_4	NA	NA	ILMN_2595732	0.0038596	0.514022	0.167049	0.740328	0.781762	1.05139	0.753025	0.922672	0.00825758	0.540437	0.079228	0.683081
lVcnavK.qhM1pVLows	ureidopropionase, beta	Upb1	ILMN_2516705	0.000131449	0.677042	0.000109937	0.750531	0.275456	1.09503	0.835199	0.987655	0.000799929	0.74138	0.000239662	0.741266
xUQb157Ax_A0YR0O4E	GH regulated TBC protein 1	Grtp1	ILMN_2737940	0.005427	0.67742	0.00999389	0.649422	0.176545	1.1769	0.068701	1.34918	0.0826003	0.797253	0.433756	0.876183
u6lp3_tG4lW.knk1.U	lactate dehydrogenase D	Ldhd	ILMN_2639662	0.000826515	0.677744	0.000390684	0.70968	0.718929	1.04564	0.169798	1.22023	0.00510247	0.708673	0.25179	0.865971
Z2jWieOSReql1CILt8	GTP cyclohydrolase I feedback regulator	Gchfr	ILMN_2655126	0.155294	0.880476	0.973184	1.00228	0.0665238	0.776511	0.00281871	0.750787	0.000477364	0.683699	0.00629048	0.752501
filEoKVBeRpKFVeRpI	serine (or cysteine) peptidase inhibitor, clade A (alpha-1 antiproteinase, antitrypsin), member 11	Serpina11	ILMN_2704097	0.0422095	0.767161	0.0556789	0.741328	0.815782	1.04988	0.848417	1.02719	0.144965	0.805426	0.143023	0.761485
6vU1pHvqWnf60biVb8	lactate dehydrogenase D	Ldhd	ILMN_2825080	0.00154968	0.677873	0.000213023	0.71094	0.995233	0.999134	0.211427	1.16741	0.00345968	0.677286	0.096024	0.829955
9zkXxMP1cCBLTc0e64	DnaJ (Hsp40) homolog, subfamily B, member 4	Dnajb4	ILMN_2614246	0.0232426	0.678053	0.00272954	0.604845	0.127757	1.1884	0.0693863	1.42947	0.177585	0.805798	0.389619	0.864606
uHFJBeld9dd9dSIhS0	apoptotic chromatin condensation inducer 1	Acin1	ILMN_2755195	0.733253	0.959937	0.773546	1.02602	0.00299442	0.701563	0.00210753	0.719196	0.0201739	0.673457	0.0184729	0.737907
3ViDgg6XiXUu_Loh90	major urinary protein 1	Mup1	ILMN_2875730	0.000154969	0.678136	0.000539865	0.711193	0.956255	0.985703	0.529808	0.884021	0.0227129	0.66844	0.0133033	0.62871
6UjnqKeICgjLuOcl4k	translocase of inner mitochondrial membrane domain containing 1	Timmdc1	ILMN_2838965	0.0276571	0.678181	0.00404861	0.566413	0.144639	1.43795	0.0554464	1.56692	0.920042	0.975193	0.541835	0.887526
9gn0vBOTAj_6r_uh30	prolyl endopeptidase-like	Prepl	ILMN_1254104	0.00857002	0.678422	0.00190431	0.656966	0.150314	1.20418	0.0814707	1.32556	0.145901	0.816941	0.332581	0.870848
TVoEncjtBeCQMBQZEs	La ribonucleoprotein domain family, member 1B	Larp1b	ILMN_1241785	0.00360761	0.678505	0.00137978	0.744802	0.205879	1.20472	0.120252	1.20787	0.135334	0.817408	0.34226	0.899623
3kodngov7kv7ud4ado	nuclear factor I/X	Nfix	ILMN_2742599	0.00493605	0.678729	0.0168726	0.825103	0.200118	1.09581	0.134123	0.897012	0.0209063	0.743755	0.00590833	0.740127
xksyJuSMOEKLN_x0Vw	phosphatase and tensin homolog	Pten	ILMN_2594450	0.0148839	0.751681	0.100728	0.746897	0.0978289	1.2782	0.192706	1.18497	0.794212	0.960796	0.553699	0.885047
lSi7n0TZ0J1VEQ4OK4	doublecortin-like kinase 3	Dclk3	ILMN_1245352	0.0320623	0.678948	0.00809079	0.773769	0.189257	1.16851	0.379062	1.0966	0.184738	0.793359	0.120908	0.848515
Q2S8ePhOEjECh0gXRU	sulfide quinone reductase-like (yeast)	Sqrdl	ILMN_1247947	0.0286906	0.679881	0.0128791	0.578396	0.348963	1.26511	0.0859675	1.67927	0.52031	0.860122	0.92279	0.971284
T2GpyS7cJJjq9Lvu7o	chemokine (C-X-C motif) ligand 12	Cxcl12	ILMN_2658908	0.00138079	0.680646	0.000686217	0.637483	0.0166908	1.39052	0.0102296	1.3058	0.462419	0.946449	0.0626852	0.832428
HVF7n8VAiACNShTXdE	protein kinase D3	Prkd3	ILMN_2834728	0.00291876	0.680998	1.977e-05	0.475518	0.00740008	1.43537	0.0559103	1.44945	0.821832	0.977483	0.00574717	0.689238
ut9UwtMgn4648.4r9Q	NA	NA	ILMN_1222165	0.045547	0.681495	0.00663575	0.535844	0.167359	1.3794	0.0800798	1.46206	0.795848	0.940055	0.241719	0.783435
9ROXPnq74OEhDfOySI	estrogen receptor 1 (alpha)	Esr1	ILMN_2726412	0.000295082	0.682439	0.0103244	0.566643	0.0617995	1.41031	0.0495167	1.53115	0.790719	0.962451	0.492441	0.867615
KU448Ca65SI6AJiimk	dehydrogenase/reductase (SDR family) member 4	Dhrs4	ILMN_2658054	0.202316	1.0953	0.255343	0.915619	0.0133412	0.730088	0.142642	0.830203	0.0582429	0.799666	0.0334802	0.76015
oikKPLU.IfrhV.iPsk	serpine1 mRNA binding protein 1	Serbp1	ILMN_1237677	8.54083e-05	0.682611	0.000111196	0.602155	0.113716	1.23251	0.0452073	1.31343	0.0839878	0.841328	0.0324717	0.790887
07Wz87o57TwUTu6ZKQ	NA	NA	ILMN_2874291	0.00439407	0.682808	0.00414047	0.583678	0.150513	1.33946	0.0387774	1.59628	0.606061	0.91459	0.714052	0.931716
KNo5eXTRIqOiOiqJgQ	inositol 1,4,5-triphosphate receptor 2	Itpr2	ILMN_3155180	0.0016938	0.682819	0.015709	0.808534	0.760259	1.0313	0.672724	1.03964	0.00430469	0.704193	0.100829	0.840584
HsA.rmhnYl8OfQrshc	heat shock protein 1 (chaperonin)	Hspd1	ILMN_2639036	0.207961	0.9279	0.00162468	0.700016	0.0497705	0.889723	0.710126	1.03432	0.00982295	0.825574	0.00394193	0.724043
crdIDqAs7O2h_Ox350	plastin 3 (T-isoform)	Pls3	ILMN_2764781	0.026868	0.698451	0.0759777	0.751528	0.219014	1.36026	0.095293	1.48791	0.834598	0.950078	0.632373	1.11821
KHnnjjYFuIN6ClRB_Q	kinesin family member 21A	Kif21a	ILMN_2718716	0.830069	1.01234	0.0135668	0.756965	0.676939	0.966769	0.957061	1.00505	0.759954	0.978695	0.0287609	0.76079
W1N0esp6OAt53jv5yc	zinc fingers and homeoboxes 1	Zhx1	ILMN_2510714	4.22865e-05	0.682929	5.56123e-06	0.565041	0.0113244	1.23051	0.0542965	1.40466	0.00771998	0.840351	0.0589201	0.793693
91.t3hONbqg_0i7l54	TAF15 RNA polymerase II, TATA box binding protein (TBP)-associated factor	Taf15	ILMN_2650732	0.844112	0.959737	0.487783	1.06715	0.310433	0.797051	0.0134615	0.713133	0.166927	0.764959	0.0463775	0.761022
Hevp.5Pc6KiOq8CHuk	CKLF-like MARVEL transmembrane domain containing 6	Cmtm6	ILMN_1226069	0.000108493	0.683082	0.00400034	0.790031	0.658984	1.0451	0.0856838	1.13316	0.00118646	0.713892	0.174863	0.895231
ZpJu3XS3pz7jf1TICI	solute carrier family 25 (mitochondrial carrier ornithine transporter), member 15	Slc25a15	ILMN_2643032	0.0034292	0.68322	0.0113919	0.639135	0.0783943	1.12366	0.0471748	1.29484	0.0217144	0.76771	0.219911	0.827578
xnuQkIoXilIfSje7SA	cathepsin C	Ctsc	ILMN_3008859	5.17243e-05	0.683525	3.90208e-05	0.630583	0.173803	1.18756	0.178272	1.30414	0.032602	0.81173	0.207951	0.822367
xo5Ski5A4FVIH4I50I	Smith-Magenis syndrome chromosome region, candidate 7-like (human)	Smcr7l	ILMN_2940785	2.26462e-05	0.683599	5.80975e-06	0.642568	0.514423	1.05683	0.123205	1.13066	0.0003601	0.72245	0.000334965	0.726528
0UpHBI_e2Td0nS318k	methylmalonic aciduria (cobalamin deficiency) type B homolog (human)	Mmab	ILMN_2764301	0.00250669	0.683753	0.000933275	0.666765	0.735577	1.04583	0.24001	1.0844	0.0100346	0.715088	0.00586848	0.723039
HX8soGOJEOXodXGKV4	methylenetetrahydrofolate dehydrogenase (NADP+ dependent), methenyltetrahydrofolate cyclohydrolase, formyltetrahydrofolate synthase	Mthfd1	ILMN_2960407	0.000175132	0.683863	0.00203758	0.721695	0.27126	1.08937	0.286146	1.08059	0.00146907	0.744978	0.0161819	0.77986
9un50u.H5C.0t_h.gk	LUC7-like 3 (S. cerevisiae)	Luc7l3	ILMN_2798797	0.00069017	0.684013	0.000742226	0.629004	0.0124661	1.36684	0.0396075	1.38411	0.471685	0.934939	0.229704	0.87061
lnSiHeiJvXd47RUpLA	RIKEN cDNA 1700019G17 gene	1700019G17Rik	ILMN_2758803	0.0426649	0.684116	0.000112869	0.513819	0.0291747	1.29999	0.0348743	1.4215	0.508769	0.889344	0.0136399	0.730394
Kl0pEsekpLB6MX.P4E	gephyrin	Gphn	ILMN_1214092	0.000149314	0.685043	6.17225e-06	0.546295	0.290401	1.07789	0.00637292	1.31953	0.000811489	0.738404	0.00045069	0.720853
KekiOnden0sL1p3fHE	glycine N-methyltransferase	Gnmt	ILMN_2837816	8.4585e-05	0.685658	0.0119474	0.830048	0.344093	1.07346	0.859885	1.0152	0.0003601	0.736029	0.058709	0.842666
6epzwHpRw55LR7HCLo	chaperonin containing Tcp1, subunit 8 (theta)	Cct8	ILMN_1259677	0.000562674	0.685871	0.000309061	0.629435	0.39489	1.20017	0.0963108	1.3463	0.245786	0.823161	0.244814	0.84741
fF2OnOEqEEKKVWHWO8	acidic (leucine-rich) nuclear phosphoprotein 32 family, member A	Anp32a	ILMN_2685507	0.0675932	0.762604	0.00919717	0.782149	0.56558	0.941263	0.416961	0.927061	0.0466339	0.717811	0.00954004	0.725099
xokpzpaXe8EeJf4hU0	DnaJ (Hsp40) homolog, subfamily B, member 2	Dnajb2	ILMN_2725428	0.0014295	0.686217	0.00102265	0.585021	0.205499	1.10197	0.537781	1.09186	0.00896138	0.756192	0.00612707	0.638761
uhXrk1SWedF6eeeVec	protein tyrosine phosphatase, receptor type, E	Ptpre	ILMN_1254630	0.0379805	0.686697	0.00871248	0.869918	0.959255	0.989422	0.334997	1.22471	0.0621035	0.679432	0.765886	1.0654
rWg7XRtx97pBFVJ.r0	polymerase (DNA directed), delta 2, regulatory subunit	Pold2	ILMN_2817892	1.97067e-05	0.687274	0.00239429	0.6979	0.403629	1.07616	0.160796	1.1231	0.000951681	0.739619	0.0258252	0.783812
ctHk_gi7MoIs90A7jg	aldo-keto reductase family 1, member C6	Akr1c6	ILMN_2619565	0.000844551	0.688202	0.0116198	0.683777	0.997494	1.00039	0.985483	0.997754	0.00056904	0.688473	0.0219888	0.682241
6II46A04ViK5IcOH4I	ribosomal protein S3A1	Rps3a1	ILMN_2733330	0.0495201	0.688321	0.0134076	0.541459	0.426426	1.35738	0.0657579	1.81062	0.849086	0.93431	0.948166	0.980374
ES1vFy5z3X7NSBHPAM	CGG triplet repeat binding protein 1	Cggbp1	ILMN_2668387	0.000172131	0.688329	0.000360543	0.67185	0.0361641	1.28565	0.0411907	1.38032	0.11831	0.884951	0.529695	0.92737
BqCUIFMdLRKvMOR4jU	gasdermin D	Gsdmd	ILMN_2941324	0.000639393	0.688762	0.00277095	0.758388	0.0835146	1.19374	0.0129497	1.47809	0.0363268	0.822204	0.215515	1.12097
H1KBy.8x1Ex5_MTgno	insulin-like growth factor binding protein 1	Igfbp1	ILMN_1230739	0.209574	0.742644	0.129865	0.528503	0.613355	1.18098	0.313206	1.44423	0.682602	0.877047	0.558357	0.763277
ZQkLp6Ov9gLrPMOeSg	NA	NA	ILMN_2497616	0.0268607	0.688811	0.0246114	0.720647	0.596847	1.20563	0.192927	1.36601	0.515709	0.830448	0.952121	0.984409
EE1Uf2LvP1Q._SgeXk	NA	NA	ILMN_1258360	0.000115794	0.688945	5.13127e-05	0.521464	0.0346583	1.28502	0.0493121	1.42627	0.104625	0.885309	0.0245897	0.74375
oOTJfu9yU6gnuJx6Lc	ubiquitin specific peptidase like 1	Uspl1	ILMN_2599110	0.00176248	0.689424	0.000323368	0.693954	0.00563679	1.17548	0.0356506	1.18769	0.0264121	0.810407	0.0184803	0.8242
xSJ7LiSfewoCLgXsgk	LUC7-like 2 (S. cerevisiae)	Luc7l2	ILMN_2963634	0.0287693	0.815442	0.0594359	0.7558	0.313152	1.14085	0.065335	1.2367	0.576452	0.930294	0.689007	0.934696
ZeMCnnuPFB.r.z1.90	tRNA methyltransferase 6	Trmt6	ILMN_2644845	0.035986	0.797937	0.0620806	0.757072	0.299875	1.22695	0.0309031	1.50892	0.915427	0.979032	0.443879	1.14237
QuHoHNAxH7v0oBe7LU	N-terminal EF-hand calcium binding protein 1	Necab1	ILMN_2821247	0.0273012	0.689526	0.0294414	0.60189	0.112979	1.46186	0.0478431	1.56605	0.973919	1.00799	0.815154	0.942589
uR7pBnt4GrQLpIEwjc	phosphoribosylglycinamide formyltransferase	Gart	ILMN_2622163	0.000192678	0.689611	0.000413553	0.751154	0.233546	1.08963	0.0819241	1.16717	0.0014254	0.751419	0.106547	0.876727
Ngh4gdy45P7lPx7evU	NA	NA	ILMN_1225654	0.00151419	0.689779	0.00156301	0.632548	0.104332	1.26518	0.0477463	1.30734	0.246237	0.872696	0.1286	0.826956
Q74rq3zoueO02Vee3U	lectin, mannose-binding 2	Lman2	ILMN_1252919	0.00540545	0.690043	0.0011847	0.613374	0.500021	0.943346	0.431397	1.09215	0.00419476	0.65095	0.0070421	0.669897
0JCkYov4fTdKB2Tigk	3'-phosphoadenosine 5'-phosphosulfate synthase 2	Papss2	ILMN_2638349	0.00138871	0.690944	0.0264259	0.817436	0.200481	1.13809	0.374054	0.919245	0.0232439	0.786359	0.00516941	0.751424
cOeoAKC6tAAmyp5HuM	Kruppel-like factor 15	Klf15	ILMN_1235255	0.0036466	0.691156	0.00361616	0.746931	0.840064	1.03732	0.460624	1.08359	0.0247021	0.716949	0.0623242	0.809364
rHHOISOC6fOeDEktXk	murinoglobulin 2	Mug2	ILMN_2685043	0.0023728	0.691344	0.00112208	0.531629	0.0427662	1.58231	0.0257816	1.87472	0.582918	1.09392	0.986223	0.996655
KkmfeIkMAHEcsO6u6k	1-acylglycerol-3-phosphate O-acyltransferase 3	Agpat3	ILMN_1226540	0.0275815	0.691815	0.00804256	0.6882	0.244322	1.29225	0.108931	1.45183	0.601965	0.894	0.996249	0.999153
cS4istHUiHTD9Xj54k	camello-like 2	Cml2	ILMN_1215139	0.00806937	0.691967	4.61097e-05	0.486086	0.0441744	1.37656	0.0329095	1.60634	0.747359	0.952533	0.0691783	0.780821
QXuF1UtEJ.6WI8yfSk	protein Z, vitamin K-dependent plasma glycoprotein	Proz	ILMN_2736621	0.000464384	0.692266	0.000443698	0.586161	0.0190783	1.11259	0.139782	1.19685	0.00276429	0.770207	0.00824904	0.701544
NsdSlzzgdNcII6f0pU	forkhead box A2	Foxa2	ILMN_1246216	0.00360716	0.705175	0.0742227	0.770851	0.871632	1.02312	0.751022	0.943712	0.0127452	0.721481	0.0483529	0.727461
ieA6wBI1PdEqS66ZGU	aminoglycoside phosphotransferase domain containing 1	Agphd1	ILMN_2964996	0.535639	0.920715	0.00333599	0.668587	0.151489	1.35498	0.236944	1.14435	0.243882	1.24755	0.0470797	0.765094
9dJeoF8igHoKnoLtkk	transcription factor 25 (basic helix-loop-helix)	Tcf25	ILMN_3038404	0.109683	0.914261	1.73152e-05	0.781347	0.846893	0.98502	0.679376	0.979474	0.129877	0.900565	7.4714e-05	0.765309
xtLvsetKO6hHfUe5x0	phosphatidylinositol glycan anchor biosynthesis, class A	Piga	ILMN_1218310	0.00428258	0.692493	0.00126021	0.791025	0.0183593	1.20567	0.0169492	1.30795	0.0845161	0.834915	0.689007	1.03462
BJL13eLe54KJpdq730	transcription elongation factor, mitochondrial	Tefm	ILMN_2938179	0.107046	0.853558	0.00260234	0.703918	0.732734	1.01747	0.460011	1.08744	0.171182	0.86847	0.0178589	0.765466
0ChXjnlCWgh6jgYlCM	calreticulin	Calr	ILMN_2861176	0.0108263	0.692526	0.00260234	0.503102	0.937475	1.01734	0.126581	1.30152	0.0438506	0.704537	0.0339811	0.654798
TZ6s5gCIaBNFRyi2nY	asialoglycoprotein receptor 2	Asgr2	ILMN_2613758	0.00178049	0.692602	0.00335883	0.521662	0.474955	1.21443	0.305572	1.20947	0.393548	0.841116	0.0296657	0.630933
EUdDVKlPpdFdUVTsDM	hepsin	Hpn	ILMN_1240252	0.103443	0.820451	0.198033	1.14329	0.140987	0.867119	0.0301849	0.688799	0.0233654	0.711429	0.0168595	0.7875
Wn_k_gjiP.nxeyz97E	increased sodium tolerance 1 homolog (yeast)	Ist1	ILMN_1260112	0.0489979	0.746947	0.0637183	0.759668	0.193285	1.32175	0.063849	1.56855	0.957351	0.987281	0.396459	1.19158
HiOi8i3qHp_XelUWeY	family with sequence similarity 167, member B	Fam167b	ILMN_1235062	0.0443192	0.872766	0.0970886	0.855506	0.326988	0.914835	0.0744281	0.853999	0.0247325	0.798436	0.0109194	0.730601
90P4KAnBJR.sHedR0U	hydroxysteroid (17-beta) dehydrogenase 10	Hsd17b10	ILMN_1238614	0.00881113	0.69279	0.00358507	0.730319	0.145004	1.21217	0.0226442	1.17849	0.184788	0.839776	0.104871	0.860671
xefVO3Uii.jiO1aMuo	signal transducer and activator of transcription 1	Stat1	ILMN_2593196	0.234864	0.75148	0.000878675	0.627091	0.582214	0.945565	0.237217	1.22161	0.201475	0.710574	0.0677878	0.766061
l367Neif0N4UShSVHo	nitrilase family, member 2	Nit2	ILMN_2681622	0.00195843	0.67581	0.0608403	0.76193	0.402373	1.07018	0.520955	1.0678	0.00713804	0.723235	0.202504	0.813591
BR.qLTtrqio7qQki6I	gap junction protein, beta 1	Gjb1	ILMN_2948476	0.000336205	0.693015	0.0226094	0.775503	0.124688	0.82708	0.0976207	0.860703	3.35137e-05	0.573179	0.00672734	0.667477
6o44oq0Xje0C6Ib3CI	CDC like kinase 4	Clk4	ILMN_2737517	0.00022451	0.693021	0.0019037	0.717441	0.128096	1.23353	0.0492629	1.30202	0.135186	0.854865	0.503161	0.934122
BSFw0SdJt519NEgVLc	solute carrier family 7 (cationic amino acid transporter, y+ system), member 2	Slc7a2	ILMN_2642349	0.447314	0.885726	0.142907	0.763209	0.325059	1.12037	0.971238	1.00411	0.966851	0.992337	0.203117	0.766347
uAqe5VIZQSjoqBSMn0	gamma-glutamylamine cyclotransferase	Ggact	ILMN_2925895	0.090627	0.81068	0.000782068	0.802796	0.716397	0.970561	0.721442	0.954647	0.0887096	0.786815	0.0271772	0.766387
f.Smsk9IZAJOi93ui0	transmembrane protein 66	Tmem66	ILMN_2881296	0.0268908	0.693045	0.0127322	0.590021	0.492721	1.20212	0.0839454	1.58435	0.431935	0.833121	0.793553	0.934801
TQojTOPiIXqn.4.fT4	phospholipid scramblase 2	Plscr2	ILMN_2635895	0.0479879	0.693055	0.00881883	0.60819	0.251337	1.49605	0.0855986	1.89119	0.9103	1.03684	0.633656	1.15021
Z3ELkBrfFR4lN30aNk	S-adenosylhomocysteine hydrolase	Ahcy	ILMN_2852533	0.00664461	0.595146	0.109562	0.765872	0.215839	1.12498	0.984841	0.997655	0.0234862	0.669529	0.154243	0.764076
xfME1Eq95RNU7LkCoQ	adhesion molecule with Ig like domain 2	Amigo2	ILMN_2678355	0.435628	1.07383	0.00351929	0.763353	0.611777	1.04904	0.954683	1.00497	0.161148	1.12649	0.0108961	0.76715
owsB_.eICO3y0lfeHE	EPM2A (laforin) interacting protein 1	Epm2aip1	ILMN_1256740	0.0304998	0.693157	0.00916874	0.741516	0.0717441	1.24132	0.0539503	1.35258	0.351015	0.860433	0.983947	1.00296
ZOjow0wR.60Tv915Jc	cell cycle associated protein 1	Caprin1	ILMN_1247066	0.00788767	0.69325	0.00248424	0.446388	0.153318	1.4627	0.0781433	1.74352	0.95571	1.01402	0.290378	0.778285
lE0oh74vf7v6HdV6lE	heat shock protein 1A	Hspa1a	ILMN_2829594	0.0488796	0.330189	0.0620571	0.768658	0.518412	1.18063	0.512209	1.09254	0.0862607	0.38983	0.316902	0.839793
BF0KozgEeXfnfeqETo	calcitonin/calcitonin-related polypeptide, alpha	Calca	ILMN_3028637	0.0741268	0.875651	0.0102969	0.770226	0.241844	0.899715	0.632006	0.950916	0.00439147	0.787836	0.0072586	0.732419
feC._ZM.rpnEf383Tk	pantothenate kinase 3	Pank3	ILMN_2752327	0.00155586	0.693613	0.000520162	0.736683	0.0353281	1.43502	0.026132	1.21545	0.974283	0.995347	0.0719987	0.895405
K8nhVUTiCG.fgOJVqo	NA	NA	ILMN_1217043	0.00276691	0.66421	0.493842	0.770808	0.23909	0.866249	0.877201	0.953044	0.00135632	0.575371	0.474775	0.734614
9UNTaLIB1dDgs6rSK0	tripartite motif-containing 56	Trim56	ILMN_2441921	0.15966	0.889764	0.000159683	0.697801	0.967343	1.00489	0.398923	1.10028	0.255056	0.894117	0.0170955	0.767775
lsIWKCE6GLO7qQInXY	mitochondrial ribosomal protein S35	Mrps35	ILMN_1258993	0.671162	0.974779	0.0448615	0.86687	0.442308	0.933169	0.153282	0.885817	0.190552	0.909633	0.00495049	0.767888
BquUuEKOuxA4BHgnNQ	T cell immunoglobulin and mucin domain containing 4	Timd4	ILMN_2589057	0.00344314	0.693758	0.00118687	0.72142	0.662225	0.964875	0.431101	1.07196	0.00351086	0.66939	0.00901363	0.773337
rZPu_lFLH3OOsj7_5M	transducin-like enhancer of split 4, homolog of Drosophila E(spl)	Tle4	ILMN_2589792	0.00260143	0.694302	0.000507496	0.743187	0.00286218	1.31496	0.0113936	1.17632	0.301924	0.91298	0.0421526	0.874225
QYGeIIfakkkwA_4C3Y	ATP synthase, H+ transporting, mitochondrial F1 complex, epsilon subunit	Atp5e	ILMN_2604794	0.0349321	0.694543	0.0495063	0.70364	0.409266	1.27614	0.166886	1.32653	0.65978	0.886335	0.775531	0.933397
fkDu7Ov71QHtlskErc	RNA binding protein with multiple splicing 2	Rbpms2	ILMN_2621012	0.0764991	0.849482	0.00993432	0.865068	0.412698	0.931332	0.0543059	0.851204	0.0247944	0.791149	0.000402901	0.736349
9Xxa4h6n6HsQh_LXIU	leucine-rich repeats and immunoglobulin-like domains 1	Lrig1	ILMN_2640862	0.0059686	0.69459	0.000226143	0.696801	0.262806	1.1205	0.108793	1.18152	0.0444778	0.778287	0.0186683	0.823285
El9wolLykCBfg7iGuQ	claudin 12	Cldn12	ILMN_1242248	0.000883374	0.694742	0.00750049	0.670063	0.185318	1.18077	0.200971	1.13284	0.0571075	0.82033	0.0574827	0.759072
TrfRI55fopUuYfgI3g	aarF domain containing kinase 3	Adck3	ILMN_2800813	0.000791594	0.694913	0.0218774	0.860655	0.801953	1.01539	0.368876	0.955143	0.00141501	0.705611	0.0158722	0.822049
rXEHFS5e4iOGoE5eO4	NADH dehydrogenase (ubiquinone) 1 alpha subcomplex, 3	Ndufa3	ILMN_2792560	0.0829062	1.13169	0.00202379	1.3686	0.0451921	0.845681	0.00973635	0.708317	0.516268	0.957047	0.645594	0.969403
WneUp8xSIJQjOvfUcE	carboxylesterase 1F	Ces1f	ILMN_1238140	0.022448	0.763946	0.0662357	0.776423	0.70806	1.05105	0.840024	1.02342	0.0916653	0.802945	0.14632	0.794606
fegNclOadFldOebves	aarF domain containing kinase 5	Adck5	ILMN_2918317	0.00297336	0.695081	3.00146e-05	0.637861	0.801253	1.02983	0.309086	0.939478	0.00645157	0.715812	4.99026e-05	0.599256
ZI9QsoHoFKwBJOUmH8	solute carrier family 10 (sodium/bile acid cotransporter family), member 1	Slc10a1	ILMN_2600147	0.00643292	0.695224	0.000294282	0.628097	0.555902	1.06024	0.0703426	1.21606	0.0193371	0.737102	0.0138976	0.763807
EJNVdJoLe6In8vI1ik	pyrroline-5-carboxylate reductase family, member 2	Pycr2	ILMN_2998548	1.24469e-05	0.695563	0.0466823	0.868872	0.0168726	1.22979	0.0756733	1.20789	0.00897601	0.855396	0.625712	1.0495
ZTTioPWNKtCW73jRx4	NA	NA	ILMN_2613641	0.00434565	0.695609	0.000338305	0.526863	0.00740008	1.2922	0.0255677	1.39969	0.265087	0.898868	0.0223061	0.737445
cs5fV_BfpJN_KoibXc	NA	NA	ILMN_2729870	0.549041	0.941922	0.150025	0.926379	0.185318	0.901088	0.0245303	0.83144	0.139849	0.848754	0.000460258	0.770228
K4f6R7Q4jcwBM.UqyU	heat-responsive protein 12	Hrsp12	ILMN_1251300	0.0592565	0.735873	0.0145058	0.445946	0.353833	1.45086	0.0904202	1.72727	0.858456	1.06765	0.381751	0.77027
cpfDp8y.6AezuzX.dU	inter-alpha trypsin inhibitor, heavy chain 2	Itih2	ILMN_2673879	0.00357073	0.695666	0.000815038	0.559319	0.0788688	1.45757	0.0502284	1.65778	0.942513	1.01398	0.694506	0.927226
ZoK4Hg6RCxEiSiqGdg	glial cell line derived neurotrophic factor family receptor alpha 1	Gfra1	ILMN_2893409	0.00312816	0.811958	0.0646294	0.778093	0.593391	0.956314	0.656978	0.960133	0.000932793	0.776486	0.0571948	0.747073
ur9f4YzMOvx57T7U5c	heat shock protein 1 (chaperonin)	Hspd1	ILMN_2713841	0.00808724	0.696056	0.000744663	0.6336	0.490982	1.19368	0.102199	1.31729	0.373747	0.830867	0.204867	0.834634
fnsEPVLus3vkATJciU	hepcidin antimicrobial peptide	Hamp	ILMN_1236304	0.00962957	0.639281	0.177806	0.779782	0.11157	0.654526	0.987534	1.00318	0.000230381	0.418426	0.202311	0.78226
rlWEK0jUUXSTd7AEJ0	solute carrier family 26 (sulfate transporter), member 1	Slc26a1	ILMN_2959748	0.00175645	0.696248	2.0572e-05	0.602904	0.191159	1.16392	0.0585265	1.19738	0.0478875	0.810378	0.00114799	0.721904
3eg84oK6PEOBKkpIEo	ATP-binding cassette, sub-family E (OABP), member 1	Abce1	ILMN_2982652	0.00265317	0.69631	0.0336179	0.679025	0.242538	1.25375	0.0955685	1.36101	0.38959	0.873001	0.714052	0.924157
fqKSKSij94vYoSUjeQ	cDNA sequence BC030476	BC030476	ILMN_2819380	0.0276571	0.696831	0.00707706	0.735142	0.0198671	1.48258	0.0678271	1.49507	0.856451	1.03311	0.604501	1.09909
Knkus79.6LEE7OW.EE	signal recognition particle 9	Srp9	ILMN_1260348	0.00282904	0.696856	0.007986	0.64376	0.263024	1.28682	0.0657579	1.45267	0.563006	0.896729	0.728181	0.935172
l7Xbqj8_5ME.nKuExI	membrane-associated ring finger (C3HC4) 6	March6	ILMN_2745741	7.50855e-05	0.697531	0.000114395	0.667101	0.00551099	1.22221	0.0614009	1.18619	0.00909142	0.852529	0.0012714	0.791306
3uRx4HrwJQ7jfe64nc	PRP40 pre-mRNA processing factor 40 homolog A (yeast)	Prpf40a	ILMN_2760043	0.000817202	0.732344	0.0678278	0.784165	0.0425072	1.28757	0.357804	1.16518	0.482948	0.942942	0.530512	0.913695
xujnEL3t17.3B4qvKE	acyl-CoA synthetase long-chain family member 1	Acsl1	ILMN_2622671	0.0138814	0.697599	1.41164e-05	0.611738	0.333822	1.16951	0.642275	1.05136	0.145365	0.815846	0.000278406	0.643156
olU0vS5EkSIAl0OjF4	glutaminase 2 (liver, mitochondrial)	Gls2	ILMN_2762640	0.0319006	0.796942	0.122822	0.784322	0.704041	0.958187	0.0617167	1.14509	0.034679	0.763619	0.5213	0.898121
uGiL48DezunuQFP9ms	TAF13 RNA polymerase II, TATA box binding protein (TBP)-associated factor	Taf13	ILMN_2728830	0.0176737	0.697847	0.00388949	0.586483	0.357944	1.26596	0.0325771	1.66875	0.586491	0.883446	0.919516	0.978692
Hv3pzP3Lv4UuflP16k	hydroxysteroid (17-beta) dehydrogenase 7	Hsd17b7	ILMN_1229529	0.0910878	0.77545	0.0166159	0.78575	0.0689109	1.32676	0.911826	0.983138	0.88	1.02884	0.052477	0.772501
urR66g0OTCBC16QtIU	RIKEN cDNA 1110057K04 gene	1110057K04Rik	ILMN_2756686	0.00229031	0.697848	0.000933275	0.594704	0.150515	1.27905	0.0496171	1.44036	0.372166	0.892584	0.281454	0.856587
9jm5INTrTdztDAskqA	ERGIC and golgi 2	Ergic2	ILMN_1241196	0.00105983	0.698152	0.000794394	0.636615	0.120984	1.28574	0.119894	1.2954	0.392486	0.897641	0.17896	0.824673
fAUdu.d_4PSRLiLx94	hect domain and RLD 4	Herc4	ILMN_2965066	0.00344586	0.698436	0.0026177	0.619816	0.152467	1.26824	0.0413452	1.50676	0.389263	0.885786	0.683498	0.933916
9UNUs.n.dPenfCpOUU	dynein, axonemal, intermediate chain 1	Dnaic1	ILMN_2744879	0.0177181	0.745072	0.233032	0.79093	0.569265	1.03407	0.369521	1.03246	0.0375374	0.770457	0.357895	0.816601
B7xB_597IRDfe3UxIo	DEAH (Asp-Glu-Ala-His) box polypeptide 15	Dhx15	ILMN_1218571	0.0165802	0.698512	0.0046927	0.717786	0.112927	1.28623	0.0287506	1.45803	0.499055	0.898449	0.753613	1.04655
6INeoIoJIUXrdehQ60	ubiquitin-conjugating enzyme E2U (putative)	Ube2u	ILMN_1238785	0.00674749	0.698905	0.01429	0.781213	0.431106	1.13215	0.447606	1.10538	0.0360435	0.791268	0.122352	0.863539
u3RWXeKOyr6IUFAueE	solute carrier family 17 (sodium phosphate), member 2	Slc17a2	ILMN_2595395	0.0101165	0.699117	0.000182749	0.602963	0.740893	1.03778	0.957932	1.00742	0.0234138	0.725527	0.000600571	0.607436
cUUd04MV6hAKggzIqQ	solute carrier family 37 (glucose-6-phosphate transporter), member 4	Slc37a4	ILMN_2684307	0.01185	0.696246	0.172281	0.792181	0.684538	1.05719	0.118923	1.28337	0.0379076	0.736061	0.945243	1.01666
0glvRKv4pfc5Joo7o4	mannan-binding lectin serine peptidase 2	Masp2	ILMN_3101073	0.0713197	0.861204	0.00942524	0.846169	0.0162062	0.825654	0.0574247	0.873892	0.00399076	0.711057	0.00161942	0.73946
0fHwhrCxJOl3S6C994	NADH dehydrogenase (ubiquinone) 1 alpha subcomplex, assembly factor 1	Ndufaf1	ILMN_1248304	8.00127e-05	0.69935	0.000247831	0.769487	0.237746	1.16998	0.0781787	1.21714	0.0604939	0.818225	0.477896	0.936571
E3SR_qpIJKSP3i.ilI	zinc finger, X-linked, duplicated A	Zxda	ILMN_2811263	0.00295006	0.699359	0.00403171	0.780319	0.20664	1.19155	0.176889	1.16305	0.124536	0.833319	0.350176	0.90755
3iSEzieOa5egh_l0qI	nucleoporin 85	Nup85	ILMN_2890574	0.0611699	0.881965	8.0565e-05	0.73016	0.675054	0.962877	0.409511	1.06082	0.058452	0.849224	0.000862236	0.774565
rUl5K38.V35T9yfDJk	LSM6 homolog, U6 small nuclear RNA associated (S. cerevisiae)	Lsm6	ILMN_1251056	0.000104072	0.699416	0.00153112	0.815434	0.0226467	1.17555	0.0234647	1.11307	0.00473608	0.822195	0.0738356	0.907638
l9dcCGCHdcDcOiirrU	leukemia inhibitory factor receptor	Lifr	ILMN_2829015	0.0205916	0.699546	0.0420409	0.879144	0.721548	0.983454	0.413151	0.960466	0.0250395	0.687971	0.0173365	0.844388
QGVmSelv1CkVJSBViM	mercaptopyruvate sulfurtransferase	Mpst	ILMN_2669690	0.0519646	0.772687	0.675577	0.955989	0.376168	0.923918	0.0708488	0.798004	0.0262346	0.713899	0.0269715	0.762883
KjUJK_qBfrHsd39y.I	unc-79 homolog (C. elegans)	Unc79	ILMN_1222844	0.751063	0.987207	0.00736555	0.765308	0.767743	1.02413	0.831143	1.01306	0.892151	1.01103	0.0168696	0.775302
E15Tt4qQinQvKgh6Fw	solute carrier family 25, member 38	Slc25a38	ILMN_2946901	0.000106045	0.699909	0.000438345	0.724635	0.760758	1.02609	0.835199	1.01944	0.00035959	0.718169	0.000340571	0.73872
fkofyeoQKcHiolCrn0	androgen dependent TFPI regulating protein	Adtrp	ILMN_2962041	0.00505365	0.700131	7.77068e-05	0.492297	0.721984	1.04441	0.610868	1.09295	0.0193156	0.731221	0.000862236	0.538058
EgZyRIn5TIl7gbfSBY	SUB1 homolog (S. cerevisiae)	Sub1	ILMN_2590860	0.000812535	0.700205	0.0406474	0.833138	0.0351628	1.22447	0.458392	1.05728	0.0679621	0.857377	0.212715	0.88086
xiSv3xXC7.dX.xDd7U	ring finger protein 103	Rnf103	ILMN_2759058	0.00929273	0.700405	0.00518056	0.843908	0.017532	1.38619	0.104713	1.11069	0.835809	0.970892	0.29993	0.937321
KNHpR65NTC7sda56Vc	peroxisomal biogenesis factor 11 gamma	Pex11c	ILMN_2715661	0.35258	0.920186	0.18001	0.875759	0.577369	0.963526	0.0570294	0.885881	0.184532	0.886624	0.0453685	0.775819
TFSoKHRXJJdKRLHpKQ	gephyrin	Gphn	ILMN_2910990	0.000100041	0.700572	2.8347e-05	0.565702	0.227672	1.05221	0.0308884	1.26403	0.000217202	0.737148	0.00158817	0.715063
NlIiff9evxIU94ZK5w	protein phosphatase 2A inhibitor-2 I-2PP2A-related	BC085271	ILMN_2960822	0.000341003	0.70068	0.000518338	0.737336	0.27556	1.19345	0.205977	1.18027	0.152718	0.836224	0.222061	0.870252
i5_cXFe_67wCIcBUK4	START domain containing 7	Stard7	ILMN_2789125	0.0105761	0.755453	0.0872594	0.793482	0.172704	1.23472	0.457678	1.09987	0.580313	0.932769	0.316902	0.872727
BbrEk.ngPyX7.PUddU	RNA binding motif protein 4B	Rbm4b	ILMN_1220793	0.00146709	0.700847	0.000174366	0.673106	0.0109243	1.23609	0.0268887	1.2807	0.0904311	0.866308	0.050247	0.862046
xpGFloiDUCwIhe5qh8	ATP5S-like	Atp5sl	ILMN_2666225	4.19825e-05	0.700926	1.03617e-05	0.628855	0.114205	1.1138	0.74461	0.979914	0.00100742	0.78069	5.63016e-05	0.616224
otLUIIK7J.vUSoVAEI	NA	NA	ILMN_1260103	0.000700542	0.701274	0.000478689	0.655572	0.138202	1.17528	0.0499385	1.38313	0.0238623	0.824194	0.439171	0.906743
E_9yeLHM6itcUM2FVQ	claudin 25	Cldn25	ILMN_2684563	0.0575492	0.88086	0.00152478	0.707199	0.795184	1.03479	0.194399	1.0989	0.312457	0.911507	0.0149007	0.77714
0WQeu0mdL_5Mg.1ydY	NA	NA	ILMN_2642012	0.644054	0.965568	0.00321964	0.843542	0.152216	0.884403	0.059947	0.878926	0.031327	0.853951	0.000111896	0.741411
3BGAiJxhjt1J9YlCuk	EBNA1 binding protein 2	Ebna1bp2	ILMN_2702508	0.101714	0.870392	0.0572306	0.86357	0.807594	0.983698	0.273277	0.900042	0.0864411	0.856203	0.00430632	0.777249
cvt37e5d1S_.e4qADg	RIKEN cDNA 2310044G17 gene	2310044G17Rik	ILMN_2689138	0.0525032	0.918258	0.0906409	0.841274	0.760548	0.973012	0.0457169	0.923907	0.137738	0.893476	0.045841	0.777259
3q.9df6y7eshfIOuyU	serine/arginine-rich splicing factor 7	Srsf7	ILMN_2785104	0.00105937	0.702178	0.000315539	0.533931	0.0411204	1.36444	0.0994926	1.48487	0.674409	0.958078	0.193254	0.79282
o2V1GlCtvfHfkTU8CE	protein kinase C, zeta	Prkcz	ILMN_3158919	0.000306538	0.702286	0.000102665	0.517861	0.51706	1.05915	0.0262207	1.35374	0.000420702	0.743826	0.00493519	0.701051
xq5LtfOpUAjk0U12U0	retinoid X receptor alpha	Rxra	ILMN_2741479	0.230589	0.933444	0.282538	0.942134	0.371497	0.936608	0.00709183	0.825199	0.054786	0.874271	0.00416238	0.777448
3rAi9d4gwTTh7lOpOE	solute carrier family 25 (mitochondrial carrier, peroxisomal membrane protein), member 17	Slc25a17	ILMN_1222474	0.00183834	0.702355	0.0109927	0.741454	0.635101	1.09379	0.203843	1.23074	0.0591884	0.76823	0.58105	0.912539
upSx.tLMJCC8Orf3Pc	camello-like 2	Cml2	ILMN_1248507	0.00339237	0.702449	0.000612331	0.510057	0.157651	1.38873	0.0479935	1.66499	0.905384	0.975514	0.358215	0.849238
WXonq6AtFXzTf54e4U	NA	NA	ILMN_2706906	0.00449578	0.702531	0.0335391	0.842936	0.429705	0.934808	0.572695	1.05649	0.00339071	0.656732	0.0842218	0.890557
QIM1UsUAgCuK6QXj9w	SET domain containing 3	Setd3	ILMN_2764335	0.0335047	0.702737	0.0499893	0.733324	0.276338	1.2659	0.0771267	1.44954	0.580092	0.889594	0.783356	1.06299
WnnfqLgX8LuT0v.ix8	zinc finger protein 326	Zfp326	ILMN_2996021	8.00127e-05	0.702766	0.00615435	0.784027	0.0440609	1.20699	0.835199	1.0182	0.0252882	0.848232	0.0116393	0.798298
NJe6aktHpUf.j9QohU	AhpC/TSA antioxidant enzyme domain containing 1	Aaed1	ILMN_2674655	0.495943	1.04075	0.00447692	0.769223	0.0392496	0.827215	0.595394	0.96535	0.0362454	0.860927	0.00557634	0.74257
ZcKktSXWqNJvlRQ6QM	zinc finger homeobox 2	Zfhx2	ILMN_2964785	0.000178801	0.702778	0.00225005	0.681802	0.130803	1.1024	0.390622	1.09947	0.001435	0.774745	0.0124123	0.74962
oeOsOf_8.auV6h43kk	helicase (DNA) B	Helb	ILMN_2624544	0.0548098	0.903726	3.60826e-05	0.72293	0.874197	0.986601	0.302006	1.07745	0.0991977	0.891617	0.00145212	0.778924
NeB_LRTLew1DD.u3V4	SPRY domain containing 7	Spryd7	ILMN_2704715	0.0225288	0.70284	0.00750946	0.652998	0.506981	1.12975	0.123521	1.23716	0.191596	0.794032	0.170445	0.807865
0RVQVZYrSL55C4DMRQ	helicase with zinc finger 2, transcriptional coactivator	Helz2	ILMN_2932787	3.86704e-05	0.702942	0.000332004	0.644137	0.461705	1.05657	0.370981	1.09226	0.000443137	0.742708	0.00140345	0.703563
Eo9FKLo9FJxTkYL1VI	neighbor of Brca1 gene 1	Nbr1	ILMN_1220889	0.0532614	0.802346	0.00076337	0.670842	0.964102	1.00531	0.110224	1.16137	0.0751032	0.80661	0.0159179	0.779095
cOE.XtCfX0Ke3mL1SU	mannose-binding lectin (protein A) 1	Mbl1	ILMN_1238266	0.00367266	0.703306	9.78335e-05	0.500954	0.451986	1.08817	0.120518	1.30712	0.0249526	0.765315	0.00625027	0.654805
6NdtRXBxFaJJLhBhPk	protein C	Proc	ILMN_3109675	0.00880226	0.679827	0.0713509	0.793854	0.630958	1.04277	0.884107	0.98344	0.0198722	0.708903	0.0689861	0.780708
WBcI4JKKJJxBpKlKnQ	beta-1,3-glucuronyltransferase 3 (glucuronosyltransferase I)	B3gat3	ILMN_2845045	0.084449	0.908963	0.00477222	0.832058	0.0573438	0.867536	0.157766	0.892619	0.00461478	0.788558	0.00182729	0.742711
iobYlS7xRQgrQEoISE	NA	NA	ILMN_1377918	0.16527	0.811645	0.179431	0.89285	0.98209	0.995068	0.190115	0.873089	0.10723	0.807642	0.028586	0.779537
iikgEyRULeAQ_kUt9U	mitochondrial ribosomal protein L15	Mrpl15	ILMN_1239507	0.00021348	0.703504	7.95019e-05	0.604876	0.0314304	1.16426	0.0339853	1.20614	0.00666618	0.819062	0.00185583	0.729562
Qh_J66fE73s8uefgv8	serpine1 mRNA binding protein 1	Serbp1	ILMN_2931900	0.000366201	0.703865	0.00155153	0.602133	0.00740008	1.30576	0.0307622	1.32836	0.219172	0.919078	0.0863146	0.79985
3NJ_S7fn.Bw07_shko	ankyrin repeat domain 46	Ankrd46	ILMN_1222794	0.0183543	0.704192	0.00717438	0.5176	0.210364	1.41516	0.0533928	1.80428	0.988995	0.996546	0.794186	0.933898
cTyAa5IIJ_eVip4qNQ	NADH dehydrogenase (ubiquinone) 1 beta subcomplex 3	Ndufb3	ILMN_2734511	0.162516	0.869607	0.468397	0.946263	0.132694	0.827241	0.012475	0.82142	0.00944938	0.719374	0.021075	0.77728
NkiP156EuiMyB7yiZY	inter alpha-trypsin inhibitor, heavy chain 4	Itih4	ILMN_2797276	0.0109642	0.704475	0.00255013	0.66916	0.0891363	1.39984	0.107756	1.55665	0.943068	0.986148	0.869362	1.04165
WfteXO_Ti0IqpEpwTo	claudin 1	Cldn1	ILMN_2870295	7.57511e-05	0.704576	0.0122888	0.793401	0.0309648	1.19989	0.146503	1.16827	0.0163371	0.845411	0.466096	0.92691
x5XgO_k7T9JvVP4vnc	circadian locomotor output cycles kaput	Clock	ILMN_2610973	0.000327773	0.704771	0.0040531	0.763473	0.00533294	1.27484	0.00622228	1.20057	0.100052	0.898469	0.267164	0.916602
3XrorXwtTqDRAnfQQg	serine (or cysteine) peptidase inhibitor, clade D, member 1	Serpind1	ILMN_2731446	0.000509886	0.705318	0.00183836	0.592359	0.0243366	1.33226	0.0348622	1.38752	0.512886	0.93967	0.158068	0.821911
onpHKbz0upX.joTuF4	neuropilin 1	Nrp1	ILMN_1237197	0.00115752	0.705321	0.00065705	0.464163	0.191911	1.12633	0.159252	1.37578	0.0173971	0.794427	0.0255149	0.638588
NmRlegCp9ENDixFNZU	polymerase (DNA directed), beta	Polb	ILMN_2789425	0.000249806	0.705329	0.00103013	0.787276	0.889469	0.98635	0.822844	1.01843	0.000457325	0.695701	0.00475671	0.801783
Wp5UgFt66fX8u7bA3U	serum/glucocorticoid regulated kinase 2	Sgk2	ILMN_2827080	0.68331	0.95212	0.855975	1.02063	0.231125	0.855261	0.00647536	0.764566	0.0786695	0.814311	0.0859318	0.780339
rpQscR2jBDgCjpEH3o	proteasome (prosome, macropain) 26S subunit, non-ATPase, 12	Psmd12	ILMN_1216211	0.0393216	0.705473	0.0155111	0.583512	0.310884	1.31438	0.078585	1.44335	0.767389	0.927257	0.431928	0.842214
9sXyDvuMpyTrDjrtEQ	pellino 1	Peli1	ILMN_2627441	0.0145325	0.705571	0.0150761	0.674039	0.11471	1.28236	0.0479935	1.3615	0.523244	0.904796	0.610061	0.917705
l6_vnuQmY.ev3rrgro	McKusick-Kaufman syndrome	Mkks	ILMN_1257332	0.10401	0.880706	0.0482139	0.836615	0.182498	0.891122	0.214679	0.890246	0.0210344	0.784816	0.0152585	0.744793
3uz0WVGVyU2Hz89N0o	cysteine-rich with EGF-like domains 1	Creld1	ILMN_1232170	0.00705079	0.705606	0.00968186	0.655414	0.846264	0.980304	0.907078	1.00853	0.00825903	0.691708	0.0185663	0.661004
ffW.iKO44dP9zLNznA	zinc finger and BTB domain containing 8 opposite strand	Zbtb8os	ILMN_2740159	0.00524415	0.705661	0.00821629	0.67829	0.264907	1.23147	0.135194	1.28843	0.364244	0.868999	0.424839	0.873932
EoSGt9zF7NB5C.SgCg	zinc ribbon domain containing, 1	Znrd1	ILMN_2971486	0.000742782	0.706005	0.00445048	0.687788	0.364793	1.22935	0.0809032	1.32449	0.425787	0.867926	0.533952	0.910971
Ez_Tp7PxPDKhN9x33U	translocase of outer mitochondrial membrane 70 homolog A (yeast)	Tomm70a	ILMN_1234112	0.0341042	0.706212	0.0285336	0.604352	0.232419	1.31732	0.0516903	1.59275	0.752953	0.930308	0.883084	0.962579
cuCO3ZLXjkCghXug5U	CCR4-NOT transcription complex, subunit 4	Cnot4	ILMN_2657911	0.326992	0.936815	0.00932609	0.847443	0.970615	1.00501	0.31158	0.921799	0.537616	0.941505	0.00572121	0.781172
cPee5SeOa2d5Sx7f8U	vitelline membrane outer layer 1 homolog (chicken)	Vmo1	ILMN_2936105	0.000731512	0.70704	0.000375022	0.711994	0.40063	1.09308	0.628938	1.04581	0.00275452	0.772852	0.00505441	0.744608
xtLFIF2zzTuCjOip6U	GDP-mannose pyrophosphorylase B	Gmppb	ILMN_2744909	0.000858662	0.707134	0.0187696	0.767681	0.824915	1.03188	0.199074	1.16392	0.00561974	0.729677	0.401653	0.893517
K.QKjv.0p6BDA7Z7ks	thyroid hormone receptor interactor 12	Trip12	ILMN_2510364	0.0339165	0.7079	0.0257572	0.606849	0.123872	1.45467	0.0383699	1.7268	0.900226	1.02976	0.854578	1.04791
ER3SuN7ni_JDhOP.50	mediator of RNA polymerase II transcription, subunit 8 homolog (yeast)	Med8	ILMN_1222516	0.000475715	0.708125	0.0285046	0.882664	0.955264	1.00715	0.545359	0.961689	0.00137054	0.713191	0.00259965	0.848849
3XnFSyMjBf.vLvwqJU	coiled-coil domain containing 25	Ccdc25	ILMN_1253682	0.0046045	0.708357	0.016187	0.793705	0.387932	1.14833	0.423069	1.0982	0.151306	0.813424	0.247447	0.871644
9jJ74yTX64f3IgI6fU	wingless-related MMTV integration site 2	Wnt2	ILMN_1258734	0.131438	0.836093	0.00203692	0.768021	0.782466	0.946856	0.905227	1.018	0.0259755	0.791659	0.0616281	0.781847
QCIJKdqE6eCViCKU4E	proteasome (prosome, macropain) 26S subunit, non-ATPase, 9	Psmd9	ILMN_2594811	0.114543	1.13945	0.670791	0.941039	0.078436	0.819093	0.101062	0.830876	0.189956	0.933316	0.137385	0.781886
Hoo7.oWLIpOyofunvU	ataxin 2	Atxn2	ILMN_3136056	0.185894	1.07218	0.0303989	0.841324	0.317636	0.957348	0.478772	0.929357	0.697102	1.02645	0.0116581	0.78189
K.EugXiBSEMUp9QSU0	steroid receptor RNA activator 1	Sra1	ILMN_2876554	0.00119708	0.708563	2.02771e-05	0.696615	0.844489	1.03501	0.503006	1.06507	0.0171265	0.733368	0.00247559	0.741945
uu4EZE4hcSGtGdXR1c	death associated protein kinase 1	Dapk1	ILMN_3155915	0.00461108	0.708882	0.00403068	0.813777	0.605549	1.04551	0.411804	0.927715	0.0131353	0.741141	0.00215536	0.754954
ZW9XUoTq.54JUT0Sfs	MTERF domain containing 2	Mterfd2	ILMN_2679695	0.0654631	0.913971	0.00126021	0.72435	0.0747629	0.922013	0.682584	1.03441	0.00603293	0.842693	0.00639372	0.749273
iX6Nb_l3Q_B8ez7sgg	phosphoribosyl pyrophosphate synthetase 1	Prps1	ILMN_1230518	0.0013664	0.709026	0.00401466	0.707015	0.0147364	1.35116	0.009138	1.57488	0.671178	0.958005	0.356466	1.11346
rh68OMEOTbAF9IKAg4	NA	NA	ILMN_1244894	0.0961381	1.17887	0.943691	0.994994	0.0153035	0.721706	0.00861567	0.79452	0.140356	0.850795	0.0112536	0.790543
xp1P.t7JO5LvD40lCo	7-dehydrocholesterol reductase	Dhcr7	ILMN_2660471	0.0265174	0.640427	0.147005	0.797285	0.41967	1.23474	0.899109	0.991277	0.315896	0.790758	0.184739	0.79033
9OnvKq_7udXVWp.LuM	pyridoxine 5'-phosphate oxidase	Pnpo	ILMN_2855792	0.00112546	0.709202	0.00650083	0.703614	0.10363	1.12971	0.0452073	1.15733	0.0147223	0.801195	0.0788581	0.814314
rsQiwIRUUlIvErCt2I	zinc finger protein 281	Zfp281	ILMN_1220893	0.0137889	0.828127	0.0831291	0.798565	0.119036	1.10963	0.449085	1.0557	0.226069	0.918916	0.230432	0.843043
3S3rTf6Nf.b3A3r3a4	calcium channel, voltage-dependent, L type, alpha 1C subunit	Cacna1c	ILMN_2677449	5.83197e-06	0.709328	0.000211422	0.777485	0.135061	1.09206	0.432483	1.04017	0.000104553	0.774627	0.00115436	0.808717
WUUjVMkFJ60SHk.WU4	bisphosphate 3'-nucleotidase 1	Bpnt1	ILMN_2601507	0.393448	1.07904	0.196797	1.10767	0.0197529	0.726042	0.022062	0.766356	0.0154031	0.783431	0.058709	0.848867
TouHRkuCDkRg6NEI6Y	catenin (cadherin associated protein), beta 1	Ctnnb1	ILMN_2696575	0.0052808	0.709339	0.0062925	0.604147	0.164764	1.35664	0.0749053	1.51612	0.840098	0.96232	0.677457	0.915962
6klCRNgg7RYoInooek	apoptosis, caspase activation inhibitor	Aven	ILMN_2919343	0.00438097	0.709946	0.000939621	0.75273	0.788619	0.982248	0.097133	0.915552	0.00572748	0.697343	0.000721215	0.689164
Q95O4EJeELFJ5F1GIk	transducin-like enhancer of split 1, homolog of Drosophila E(spl)	Tle1	ILMN_2599402	0.0317841	0.709974	0.000199834	0.656573	0.963155	0.992671	0.986994	0.998232	0.0325408	0.704771	0.000247314	0.655412
fVRWw3sSHiKUvjed78	growth factor receptor bound protein 7	Grb7	ILMN_2773169	0.00603476	0.710037	0.0118067	0.73067	0.135623	1.23618	0.259757	1.15168	0.128222	0.877732	0.0125933	0.841497
ilGL14OOlUJqhDQj3g	methionine sulfoxide reductase B1	Msrb1	ILMN_2755534	0.121465	0.867823	0.26245	0.90624	0.228743	0.839058	0.107846	0.828669	0.026964	0.728154	0.0362894	0.750973
0ceANelHifodzqPIzM	ribulose-5-phosphate-3-epimerase	Rpe	ILMN_1255006	9.05647e-05	0.710334	0.00440498	0.655809	0.00346935	1.45772	0.0254304	1.409	0.634783	1.03547	0.570213	0.924034
3Tp1ee5e.P16.eeGeo	protein phosphatase 2, regulatory subunit B (B56), delta isoform	Ppp2r5d	ILMN_1250063	0.000820904	0.7104	0.00252381	0.791003	0.0605382	1.13415	0.748552	1.02163	0.0109114	0.805698	0.00442696	0.808109
fYTjVBOAxieSekBVCg	pre-mRNA processing factor 8	Prpf8	ILMN_2612369	6.21474e-05	0.711017	0.000134293	0.674244	0.0794968	1.18848	0.0221784	1.23313	0.0213369	0.845032	0.0204485	0.83143
WdlNJ6jRFHLV7X8FTo	NA	NA	ILMN_1233402	0.0036078	0.711029	0.000576804	0.657734	0.0169152	1.19401	0.00428382	1.37183	0.0832979	0.848974	0.239878	0.902297
iv7XgrWekiHoISp4v4	deiodinase, iodothyronine, type I	Dio1	ILMN_2772070	0.0907377	1.21317	0.305264	0.787917	0.0125005	0.715848	0.959129	0.994834	0.312297	0.868445	0.360129	0.783847
QOXgVnC1nVlWCCq1CA	histone cluster 1, H2bn	Hist1h2bn	ILMN_1257520	0.0791761	0.859716	0.0142795	0.7805	0.00664579	0.728939	0.775155	0.961967	0.00104209	0.626681	0.0277059	0.750815
of051Jce79f3Dd3.z8	guanylate binding protein 1	Gbp1	ILMN_1233293	0.188094	0.664816	0.295459	0.892189	0.170594	0.797067	0.573188	0.878891	0.0952559	0.529903	0.266744	0.784136
Zuv9IgUOAfch1Q1748	gap junction protein, beta 2	Gjb2	ILMN_1227148	0.0222738	0.711075	0.0128243	0.613471	0.294521	1.35948	0.0970658	1.59946	0.900226	0.966692	0.945951	0.981222
WNoI1QKdSr2EJl557E	fructosamine 3 kinase	Fn3k	ILMN_1223313	0.00528691	0.71134	0.00385604	0.774283	0.977121	1.00261	0.502691	1.0618	0.00834742	0.713194	0.0362735	0.822132
fC1nXlWCCp1CCleFCk	histone cluster 1, H2bh	Hist1h2bh	ILMN_2716195	0.509857	0.945982	0.200704	0.879939	0.0286013	0.771025	0.0949798	0.86897	0.00417282	0.729376	0.0463175	0.76464
rQMhGtMIoALdrdjdIk	cyclin L1	Ccnl1	ILMN_1228850	0.0254522	0.779578	0.0696252	0.798895	0.277975	1.22177	0.0775427	1.30318	0.795848	0.952463	0.810514	1.0411
WHKbz0upX.joTuF7JU	neuropilin 1	Nrp1	ILMN_2669912	0.00176248	0.711354	0.000689321	0.444333	0.127235	1.15277	0.13899	1.42903	0.0391655	0.820027	0.0281464	0.634967
xutHnsmrl9etf74fl8	kinesin family member 1B	Kif1b	ILMN_3034877	5.62868e-05	0.711515	0.000424165	0.613169	0.0249561	1.20878	0.622266	1.07977	0.0215179	0.860065	0.00191359	0.662081
Q8qiryco.gd0GeTnl0	bleomycin hydrolase	Blmh	ILMN_2646878	0.00392359	0.711575	0.00240881	0.748392	0.702767	1.03852	0.686186	1.05073	0.0113544	0.738986	0.027556	0.786356
EK6KV0jMpQ.qutLR8I	calcium channel flower domain containing 1	Cacfd1	ILMN_1213573	0.000947021	0.711696	0.000443698	0.735801	0.955455	0.993943	0.564094	1.04954	0.00125525	0.707385	0.0013981	0.772255
xhQUAng6GU57nql7ig	family with sequence similarity 193, member B	Fam193b	ILMN_2760765	0.00202605	0.711878	0.00132263	0.731449	0.167964	1.07917	0.683179	0.977201	0.00847042	0.768237	0.00222117	0.714773
Qu_u15e3td17sle65A	nodal modulator 1	Nomo1	ILMN_2626389	0.201903	1.09885	0.0305986	1.27874	0.0323079	0.779752	0.0289539	0.719606	0.128121	0.856829	0.502093	0.920192
xqRAhEBWqfBWchDk6A	progestin and adipoQ receptor family member IX	Paqr9	ILMN_3094043	0.00264424	0.711906	1.50842e-06	0.513684	0.988839	0.996759	0.846373	0.976403	0.0224447	0.709599	2.12676e-05	0.501562
Ec5WLJ8Spf13rtEgeI	cystathionine beta-synthase	Cbs	ILMN_2701582	0.0188064	0.711945	0.00238791	0.613578	0.912777	0.984436	0.954683	1.00459	0.0282071	0.700864	0.00479694	0.616394
lS4HSQnQ7dAi7uKSZY	adenylate cyclase 9	Adcy9	ILMN_2723474	0.000551039	0.712276	0.000153665	0.69351	0.600596	1.07119	0.204367	1.1361	0.0154035	0.762986	0.0111857	0.787897
lD3EkokJrrnzrJQOOo	heterogeneous nuclear ribonucleoprotein H1	Hnrnph1	ILMN_1218767	0.00176455	0.712319	0.000109944	0.679842	0.0143798	1.20628	0.0259338	1.1859	0.0723062	0.859254	0.00545233	0.806225
cegBAmlpiCleCClPlM	SET and MYND domain containing 2	Smyd2	ILMN_2957161	0.13232	1.08245	0.00134267	1.28845	0.00533294	0.824506	0.00428382	0.721352	0.0746324	0.892489	0.284963	0.929428
9UjagAq.Tejugjzd0o	translin	Tsn	ILMN_1240067	0.0188655	0.712631	0.0217063	0.685218	0.629582	1.12342	0.230087	1.28126	0.279954	0.800582	0.545132	0.87794
izEqgeul8xHJfORSXY	solute carrier family 25 (mitochondrial carrier ornithine transporter), member 15	Slc25a15	ILMN_3163476	0.0278171	0.776805	0.151018	0.801571	0.374921	0.928472	0.918255	1.01611	0.0152576	0.721241	0.218975	0.814486
ZC5EWRfs7RJUuvfK94	tetratricopeptide repeat domain 39B	Ttc39b	ILMN_2633062	0.00135598	0.713866	1.25902e-06	0.581274	0.0475574	1.16485	0.0605393	1.13336	0.0316539	0.831545	1.73293e-05	0.658791
cR0N1ViJ7w6LfV5P78	nucleoporin 210	Nup210	ILMN_1257579	0.0414116	0.784195	0.0919401	0.801821	0.345128	1.15836	0.234496	1.15166	0.375346	0.908383	0.612819	0.923422
KTSURSpFUlDASAu8SU	bone morphogenetic protein 1	Bmp1	ILMN_2989955	5.62868e-05	0.714023	0.0175396	0.802503	0.0470698	1.30962	0.0823343	1.15462	0.467484	0.9351	0.454695	0.926583
Z7.EhC17sF5.A5xE7w	mitochondrial ribosomal protein L13	Mrpl13	ILMN_2982200	0.0215249	0.714137	0.0180612	0.676022	0.32447	1.23604	0.0622041	1.50311	0.515139	0.882701	0.943302	1.01614
rs5jSu.o6QF6jvk4sc	NA	NA	ILMN_2431871	0.000764631	0.714918	0.000648079	0.675569	0.00533294	1.21896	0.48901	1.10331	0.0548102	0.871457	0.0133033	0.745361
rtNU_d6Ilan0wBfjyw	G protein-coupled receptor 108	Gpr108	ILMN_2618882	0.00633162	0.715268	0.00422272	0.848114	0.472545	1.04684	0.994476	1.00043	0.0165172	0.748768	0.0245897	0.848483
9gikHB9.TYAK0IDu5I	group specific component	Gc	ILMN_1224923	0.21818	1.12094	0.527196	0.963268	0.0147364	0.726599	0.0117556	0.778355	0.0577852	0.814471	0.00112448	0.749765
i6EB4Wu72ZVtbeWlZE	ribosomal protein S4, Y-linked 2	Rps4y2	ILMN_2737090	0.640195	1.05049	0.523852	1.09098	0.219263	0.816548	0.0252828	0.720616	0.2885	0.857775	0.14962	0.786181
3JfT4U6IIvd6CKCv1s	cytochrome P450, family 2, subfamily c, polypeptide 67	Cyp2c67	ILMN_3153624	0.0371605	0.715459	5.2103e-05	0.447423	0.191256	0.893674	0.18075	1.23495	0.0204793	0.639387	0.000705622	0.552545
B65Z.FEigW5KXybi40	chromobox 5	Cbx5	ILMN_3055904	0.000193381	0.715782	7.65302e-05	0.678328	0.964564	0.996729	0.276035	1.04986	0.000311327	0.713441	0.000348563	0.712152
Hd7Fx9eBEheGaFo3V0	adenylate cyclase 4	Adcy4	ILMN_1250417	0.0536758	0.87581	0.00578638	0.851753	0.0177908	0.843083	0.0749053	0.883564	0.0021898	0.738381	0.000550096	0.752578
0uaAuamC7MwKsaIWlI	fibroblast growth factor 1	Fgf1	ILMN_2721110	0.0144809	0.716282	0.000932779	0.561249	0.738583	1.02782	0.240965	1.11015	0.0281629	0.736207	0.00490769	0.62307
93gggo4tUoqQkEs3ks	succinate dehydrogenase complex, subunit B, iron sulfur (Ip)	Sdhb	ILMN_2769065	0.0591937	0.893436	0.0292644	0.821667	0.340881	0.869736	0.695317	0.957093	0.0464478	0.777054	0.0575232	0.786412
ZegJJAPvkCvcnlI9Vc	PAN2 polyA specific ribonuclease subunit homolog (S. cerevisiae)	Pan2	ILMN_2790399	0.000180361	0.716465	0.00599926	0.778498	0.302561	1.08534	0.101891	1.07877	0.00232187	0.777611	0.0453685	0.839821
0Jwodp1AtAUhpfQ7Uk	N-acetylglutamate synthase	Nags	ILMN_2631534	0.000161906	0.716473	0.0189614	0.828826	0.945994	1.00794	0.900853	0.990985	0.00094016	0.722165	0.0206338	0.821355
WWLxFBShIDTz.JRShE	ribosomal protein S3	Rps3	ILMN_2637639	0.025175	0.716883	0.0301495	0.684954	0.41904	1.23026	0.112369	1.40138	0.59468	0.881949	0.861436	0.95988
QQjhqGH4js5WoH5YJo	ureidopropionase, beta	Upb1	ILMN_2870786	0.000346772	0.717103	0.00151644	0.787999	0.421259	1.05613	0.842418	0.99087	0.00129129	0.757353	0.00330943	0.780805
fQCgrSXigjoCgjSXig	high-mobility group nucleosome binding domain 5	Hmgn5	ILMN_2740445	0.00448947	0.717478	0.00169828	0.634856	0.540533	1.11405	0.0503061	1.24833	0.1157	0.799308	0.0596472	0.792509
QGuOq3al1G8_ahgidg	calcineurin-like EF hand protein 1	Chp1	ILMN_1250000	0.0064651	0.774352	0.100961	0.803933	0.608624	1.05529	0.294182	0.858257	0.0546475	0.817166	0.019728	0.689981
f5MhNgMhb86B_J9uJ0	NAD kinase domain containing 1	Nadkd1	ILMN_1237830	0.00991043	0.717716	0.0272126	0.639571	0.147159	1.27824	0.0755945	1.30414	0.587369	0.917413	0.359848	0.834093
BnpcIPnngiFYioegI4	dolichyl-di-phosphooligosaccharide-protein glycotransferase	Ddost	ILMN_2941677	0.00044303	0.71793	0.028033	0.747673	0.554689	1.05656	0.296569	1.15362	0.0040809	0.758538	0.356871	0.862529
3ROgeSiljqh7RdSnts	chemokine (C-C motif) ligand 27A	Ccl27a	ILMN_1216183	0.23108	0.955704	0.00453646	0.79792	0.01655	0.860785	0.504953	0.944602	0.00128453	0.822656	0.000775242	0.753717
cdQjVETXgojs45YXvI	eukaryotic translation initiation factor 5	Eif5	ILMN_1240466	0.436103	0.958031	0.00248424	0.795079	0.496099	0.955584	0.896931	0.990278	0.0998785	0.91548	0.00229415	0.787349
BkgkiDnoICgp5ikop4	NADH dehydrogenase (ubiquinone) 1 beta subcomplex, 10	Ndufb10	ILMN_2900216	0.00969191	0.717944	0.00119318	0.731068	0.769849	1.07597	0.322646	1.18389	0.184786	0.772489	0.345203	0.865503
Zy5KjwqflUURenQO8c	bisphosphate 3'-nucleotidase 1	Bpnt1	ILMN_3149112	0.287612	0.905164	0.0971308	0.854628	0.106677	0.851447	0.297617	0.921503	0.0274886	0.7707	0.0536654	0.787542
9c4lAyKqI7uBeiRYuk	poly (ADP-ribose) polymerase family, member 16	Parp16	ILMN_1216174	0.0120711	0.792731	0.102131	0.804178	0.275456	1.07056	0.720468	0.978469	0.0598245	0.848666	0.118604	0.786864
To8Xo1xufTkdf0eInI	prolactin receptor	Prlr	ILMN_2617005	0.0192858	0.718039	0.00228791	0.587413	0.0705111	1.21415	0.112914	1.40205	0.270427	0.871806	0.181728	0.82358
QuIzsX0z0gN6O3X0xM	ankyrin repeat domain 17	Ankrd17	ILMN_2675464	0.0358149	0.718312	0.0237498	0.711713	0.0538662	1.3558	0.0330657	1.46269	0.887603	0.973889	0.824776	1.04101
i.k3VN5EjP6rPAkg7k	phosphoglucomutase 2	Pgm2	ILMN_2788673	0.0386885	0.718492	0.0137613	0.746736	0.42494	1.18499	0.193042	1.20543	0.380398	0.851408	0.318235	0.900137
KpHAR7XUe7x.mCejok	regulatory factor X, 4 (influences HLA class II expression)	Rfx4	ILMN_3089352	0.018408	0.718633	8.35466e-05	0.553051	0.252007	1.15274	0.221019	1.11766	0.163972	0.828396	0.000514716	0.618125
KnlFoCa5dXe3OjtYvU	2-4-dienoyl-Coenzyme A reductase 2, peroxisomal	Decr2	ILMN_2705848	0.0524832	1.19002	0.475654	0.920947	0.0569169	0.82473	0.0971763	0.855576	0.879512	0.981449	0.114825	0.78794
BFFl4IH5KM0EdyC6as	lectin, galactose binding, soluble 9	Lgals9	ILMN_2752873	0.709628	0.97006	0.00522278	0.713004	0.996431	0.999052	0.503654	1.10518	0.848288	0.96914	0.10459	0.787999
lsRDuODPVRRNNtC.UQ	MTERF domain containing 1	Mterfd1	ILMN_2621304	0.0022622	0.71906	0.00083779	0.652548	0.125508	1.2086	0.0716455	1.32137	0.189439	0.869055	0.253081	0.862257
QJr7i0nvw67vcSnopQ	RAB43, member RAS oncogene family	Rab43	ILMN_3076397	0.248904	1.08309	0.185626	0.902597	0.185318	0.909894	0.0220775	0.873259	0.875404	0.985501	0.022301	0.788201
obeQQ5QrlJQIQT1QmQ	general transcription factor II I repeat domain-containing 1	Gtf2ird1	ILMN_3096468	0.87146	1.01137	0.0954508	0.859705	0.576592	0.968982	0.367651	0.916839	0.809834	0.979996	0.0388506	0.788211
leOXkJGZkSner78fAk	outer dense fiber of sperm tails 3B	Odf3b	ILMN_2759088	0.0122844	0.719061	0.00487406	0.611421	0.927688	1.0109	0.762041	1.04201	0.0203866	0.726901	0.0128673	0.637105
NJqSd9f8ep13i.goxI	mitochondrial antiviral signaling protein	Mavs	ILMN_2596961	0.00167651	0.719984	0.00728188	0.768926	0.258353	1.10881	0.354804	1.08494	0.0202448	0.798327	0.0363293	0.834241
r3tXqAeM.uwhBRSM.0	KTI12 homolog, chromatin associated (S. cerevisiae)	Kti12	ILMN_2599412	0.00828598	0.720073	0.00937586	0.73821	0.350332	1.1897	0.0715837	1.45851	0.336089	0.856669	0.689002	1.07669
KhTV5CAVTHcxOfFq8k	histocompatibility 13	H13	ILMN_1212794	0.00324059	0.720234	0.00482036	0.798188	0.0474821	1.14976	0.0453066	1.15342	0.0461489	0.828096	0.289684	0.920648
l54VXcTHoQQpUhfWi0	solute carrier family 27 (fatty acid transporter), member 5	Slc27a5	ILMN_2847061	0.000644659	0.72025	1.45609e-05	0.736378	0.177995	1.14222	0.107223	1.09569	0.00647591	0.822684	0.000965995	0.806843
Bev5IILV_sKW3vq910	solute carrier family 35, member E1	Slc35e1	ILMN_2752618	0.0723276	0.867152	0.0148652	0.829336	0.193797	0.911217	0.0783631	0.912471	0.0210662	0.790164	0.0051639	0.756745
3JKvvh5X9xveh1_eIc	zinc finger, C3H1-type containing	Zfc3h1	ILMN_2597899	0.00113774	0.721126	0.000728739	0.69272	0.113642	1.14962	0.0409269	1.23715	0.0190193	0.829019	0.0939969	0.857001
9qeetGidBdDd5SSNDg	ureidopropionase, beta	Upb1	ILMN_2870788	0.000894865	0.72159	0.00275	0.760097	0.942565	1.00903	0.911705	1.00734	0.00123119	0.728108	0.0066217	0.765678
ffRHwyKPWH1rXgufRU	interferon induced transmembrane protein 3	Ifitm3	ILMN_2658501	0.00929273	0.721629	0.0040412	0.686989	0.731142	1.06717	0.253825	1.24083	0.100707	0.770098	0.355728	0.852436
up6ne54Ipwi98t.VSc	propionyl Coenzyme A carboxylase, beta polypeptide	Pccb	ILMN_2875938	0.000509886	0.722403	0.000137308	0.750201	0.529438	1.0607	0.59464	1.04581	0.00587279	0.766252	0.00474118	0.784567
E4lIEXVzKaiASVAUSg	zinc finger, MYND-type containing 8	Zmynd8	ILMN_2668849	0.258572	0.949847	0.00142026	0.764499	0.263214	1.06696	0.717766	1.03261	0.834986	1.01345	0.00215182	0.789433
fzwkqNphoBlK62qe4w	RIKEN cDNA 1810009A15 gene	1810009A15Rik	ILMN_1221262	0.569654	0.965949	0.00595982	0.8292	0.0129524	0.797025	0.249927	0.913412	0.00296776	0.769885	0.00257209	0.757401
KV1siO7_NJC0otAeeU	RAD23b homolog (S. cerevisiae)	Rad23b	ILMN_2796353	0.107618	0.87378	0.020058	0.709388	0.780816	1.06736	0.356104	1.11307	0.708416	0.932639	0.129888	0.789599
NhzhPxCTeV0DhDlLlQ	zinc finger, matrin type 1	Zmat1	ILMN_2743593	0.000430395	0.722423	4.79912e-05	0.574936	0.0691363	1.21052	0.0634848	1.28671	0.114002	0.874505	0.0091732	0.739778
KDLTglA3eZ7NIpEC3I	ubiquitin specific peptidase 1	Usp1	ILMN_2781170	0.00831307	0.722572	0.0282169	0.719322	0.0198651	1.49411	0.0145405	1.46779	0.571155	1.0796	0.73398	1.05582
9ojvh7nNtUlp.13S74	RIKEN cDNA D830014E11 gene	D830014E11Rik	ILMN_2696171	0.210089	1.10334	0.52117	0.920653	0.542556	0.945672	0.12012	0.857828	0.632151	1.0434	0.15866	0.789762
uS4uw5Euo2ixOOjgPU	zinc finger CCCH type containing 7 A	Zc3h7a	ILMN_2920708	0.0039707	0.723232	0.000508629	0.68388	0.295685	1.20868	0.0534339	1.40749	0.369607	0.874158	0.796699	0.962553
felCRlu2ipFCntFCzE	histone cluster 1, H2bk	Hist1h2bk	ILMN_2655785	0.0483381	0.826658	0.0572251	0.831274	0.0311082	0.807339	0.375695	0.911662	0.00306319	0.667393	0.0271556	0.75784
9.6b1gUNXsjIeUwSHE	SET domain containing 1B	Setd1b	ILMN_1258086	0.949702	0.995179	0.0122658	0.86126	0.109348	0.891013	0.199463	0.917087	0.135956	0.886718	0.00129439	0.78985
0qVTzJAS.upMF9zP50	glycerate kinase	Glyctk	ILMN_1218287	0.00977457	0.723408	0.00179601	0.633405	0.450359	1.16235	0.0900375	1.40487	0.313885	0.840851	0.49212	0.889852
rxNO4hkleaTgS4Emis	solute carrier family 30 (zinc transporter), member 5	Slc30a5	ILMN_2614778	0.000795859	0.723767	0.000191676	0.677309	0.0190257	1.2309	0.023906	1.24327	0.123632	0.890882	0.0378917	0.842074
foohEyuwCjnOdO9ykk	histocompatibility 2, T region locus 23	H2-T23	ILMN_1223179	0.00660466	0.723978	0.000108153	0.612001	0.370248	1.19959	0.0555652	1.50307	0.418293	0.868477	0.588622	0.91988
BWhQei4VUQJwpTno2w	dicarbonyl L-xylulose reductase	Dcxr	ILMN_2868280	0.00535709	0.676623	0.298513	0.918603	0.548228	1.06541	0.073172	0.825595	0.0184784	0.720879	0.00367554	0.758394
cd7AhIxY4Xbh.HNSfo	transcription factor B1, mitochondrial	Tfb1m	ILMN_2690441	0.00468314	0.72419	0.000113689	0.610593	0.266688	1.16417	0.024064	1.35129	0.0623654	0.843078	0.0553648	0.825085
6YXsTR8YQM8UhFGnOs	autophagy related 3	Atg3	ILMN_2651781	0.010612	0.724225	0.00210814	0.674737	0.708126	1.0874	0.29259	1.18058	0.125752	0.78752	0.1286	0.79658
rrLod2jggo0iJEEGgo	FtsJ homolog 3 (E. coli)	Ftsj3	ILMN_1247468	0.000697419	0.724436	0.00321964	0.706926	0.176683	1.22879	0.179535	1.17721	0.326543	0.890181	0.128244	0.832202
T.uqroArCU_AW93COQ	cadherin 1	Cdh1	ILMN_2628629	0.000792535	0.596758	0.0645615	0.80431	0.320419	1.16007	0.106367	1.17671	0.0111767	0.692281	0.664202	0.946439
Hjx7EUNzkwOkn7.fiU	transformation related protein 53 inducible nuclear protein 1	Trp53inp1	ILMN_2971479	0.0353589	0.718768	0.335853	0.804352	0.130593	1.65964	0.0878836	1.66868	0.508196	1.1929	0.31313	1.34221
KnlbJREjUEIrzwJc6c	gene rich cluster, C10 gene	Grcc10	ILMN_2722678	0.736397	1.01846	0.3097	0.922656	0.586007	0.953858	0.0428498	0.856705	0.751751	0.971464	0.0277135	0.790444
KbuJdSTRV5JJwQl5Og	solute carrier family 6 (neurotransmitter transporter, betaine/GABA), member 12	Slc6a12	ILMN_1256644	0.00049331	0.72447	0.0272467	0.822025	0.234938	1.15993	0.222168	1.13934	0.0962699	0.840333	0.529695	0.93657
cQovh44opImHkHoj4U	nuclear distribution gene C homolog (Aspergillus)	Nudc	ILMN_1249749	0.00576782	0.761531	0.15381	0.868286	0.918507	0.989815	0.262314	0.874739	0.00517494	0.753775	0.00236297	0.759523
x_0vLbJf3p9z.SC4Dk	aldo-keto reductase family 1, member E1	Akr1e1	ILMN_2602837	0.0316503	0.724535	0.0089759	0.663667	0.219739	1.3468	0.0758078	1.56561	0.915405	0.975803	0.869736	1.03904
ou7kqOzkpAEe7MwwMA	baculoviral IAP repeat-containing 2	Birc2	ILMN_1226186	0.0165212	0.724775	0.00902738	0.724062	0.0193256	1.38427	0.0169783	1.52669	0.982578	1.00329	0.45126	1.10542
3TtXlRPXrJ6KCfpv6s	interleukin 6 receptor, alpha	Il6ra	ILMN_2706430	0.138286	0.808996	0.00447692	0.741865	0.549246	1.0858	0.380621	1.06603	0.369127	0.878408	0.0212708	0.790853
NohBIA6gJSWUuCLh_I	asunder, spermatogenesis regulator	Asun	ILMN_2833356	0.000101159	0.725284	0.000523919	0.660736	0.227327	1.22722	0.0900084	1.36349	0.373585	0.89008	0.484975	0.900904
6GNQRjUdHFhfZ3LlhY	CXXC finger 1 (PHD domain)	Cxxc1	ILMN_2898135	0.202894	0.905867	0.000428794	0.772395	0.109998	0.884807	0.804748	0.983464	0.0255654	0.801517	0.000433387	0.759623
6lr32IlE2UiUG0JN4A	chemokine (C-X-C motif) ligand 12	Cxcl12	ILMN_3158250	0.0125572	0.72533	0.00355055	0.738232	0.0865406	1.25067	0.171443	1.12405	0.462685	0.90715	0.0703997	0.829809
HuV4x1JIrSCnEjU1zU	protein tyrosine phosphatase, receptor type, D	Ptprd	ILMN_3103904	0.000457427	0.725449	1.25374e-05	0.500891	0.02111	1.23321	0.0664477	1.29187	0.128206	0.894628	0.000565924	0.647089
6lM_vfeVS2dXfoJndg	RAB9, member RAS oncogene family	Rab9	ILMN_1258125	0.954653	1.00426	0.296737	0.904338	0.430635	0.935658	0.221104	0.874923	0.261665	0.939647	0.0153799	0.791226
EhXiO6ifeSKiChIS7Y	serine hydroxymethyltransferase 2 (mitochondrial)	Shmt2	ILMN_2702703	0.418962	0.937567	0.186893	0.893354	0.121029	0.896202	0.237047	0.885695	0.0640209	0.840249	0.00670473	0.79124
oel3rb7nEDv_XEijug	bromodomain and WD repeat domain containing 1	Brwd1	ILMN_1252496	5.55202e-05	0.725609	8.27712e-05	0.759003	0.00575917	1.18138	0.0146331	1.17814	0.00497465	0.857223	0.0246246	0.894209
okjooosTU0nu4oTTUk	chaperonin containing Tcp1, subunit 3 (gamma)	Cct3	ILMN_1247317	0.972402	1.0031	0.0673582	0.788369	0.342259	0.919632	0.977071	1.00367	0.287752	0.922478	0.0791059	0.79126
Zl9yFR5HOIQNO9.opI	regulator of microtubule dynamics 2	Rmdn2	ILMN_3054840	0.00886335	0.726195	0.00270136	0.713777	0.864649	1.02537	0.0568049	1.27014	0.0120451	0.744617	0.398268	0.906596
xIBg4VR4m3FRSqAVO4	Usher syndrome 2A (autosomal recessive, mild)	Ush2a	ILMN_2781353	0.0665748	0.79172	0.29298	0.894686	0.564409	0.923646	0.127768	0.805717	0.0162775	0.731269	0.00387545	0.720864
HErNcUkw4pwe4duqVI	discs, large homolog 3 (Drosophila)	Dlg3	ILMN_2993836	0.0018694	0.726375	0.00100787	0.814918	0.0389502	1.16728	0.798825	1.02267	0.0449227	0.847883	0.0210795	0.83339
93seCHe3US502juru4	phosphodiesterase 4D interacting protein (myomegalin)	Pde4dip	ILMN_3064283	0.11778	0.908515	0.000950841	0.728622	0.965055	0.995783	0.358966	1.08648	0.0767565	0.904684	0.00249122	0.791632
Zhf7paDjkBfCuP9Xhk	CDK5 regulatory subunit associated protein 1	Cdk5rap1	ILMN_1249441	0.708874	1.03523	0.0329063	0.717354	0.945627	1.01067	0.0968469	1.1037	0.729215	1.04628	0.131687	0.791742
ufRnqGFR4VOnlyr6e4	aarF domain containing kinase 1	Adck1	ILMN_2656440	0.0895079	0.911481	0.000455327	0.759576	0.796163	0.98756	0.471501	1.04257	0.0589592	0.900142	0.00324247	0.791909
9R5.UR6ER4f81L3.l0	cytochrome P450, family 2. subfamily c, polypeptide 37	Cyp2c37	ILMN_2894828	0.000945639	0.726539	0.000894702	0.582821	0.508908	1.05061	0.304248	1.09423	0.0040809	0.763311	0.00389656	0.637743
WXle7jnomuCkCksgyE	Rho guanine nucleotide exchange factor (GEF) 15	Arhgef15	ILMN_3094506	0.758441	0.974766	0.0991593	0.914825	0.189918	0.89416	0.0562048	0.865717	0.0919463	0.871597	0.00083114	0.79198
i57VKm7U53Pf305Sec	ubiquitin-like modifier activating enzyme 1	Uba1	ILMN_2430374	0.0119118	0.726595	0.00448804	0.714453	0.45681	1.08809	0.504078	1.05043	0.0589918	0.790598	0.01759	0.750481
EAKJUT3LV25KsQkoUU	polymerase (RNA) I polypeptide D	Polr1d	ILMN_2634720	0.385846	0.950842	0.0188099	0.885875	0.113976	0.907811	0.00951068	0.858335	0.0273499	0.863185	0.000770441	0.760378
0RJ5foFJ0VOdcXfwN0	cytochrome P450, family 4, subfamily f, polypeptide 13	Cyp4f13	ILMN_3006911	0.000705602	0.726703	0.024188	0.786499	0.877126	1.02508	0.96558	1.00566	0.0167304	0.744928	0.0811277	0.790948
fkeKkspFRzqUaev7uQ	TraB domain containing	Trabd	ILMN_2978533	0.000626042	0.727435	0.0167261	0.818009	0.703181	0.957163	0.407477	0.938306	0.000576095	0.696274	0.00675433	0.767543
ikiigVOjEjQrLFu8Lk	ubiquitin carboxyl-terminal esterase L5	Uchl5	ILMN_2793503	0.155968	0.881147	0.0437556	0.743768	0.69964	1.07791	0.632006	1.0655	0.740008	0.949796	0.171933	0.792482
Nl.f.VPDR90MBuIl7Y	YTH domain family 2	Ythdf2	ILMN_1225360	0.0319725	0.727779	0.00246338	0.593688	0.282771	1.30771	0.0552784	1.53867	0.823949	0.951724	0.622423	0.913489
KuayrA0sIrvP4l_.6E	catenin (cadherin associated protein), beta 1	Ctnnb1	ILMN_2994460	0.0154046	0.727822	0.0025557	0.597979	0.163581	1.3571	0.048048	1.75348	0.95571	0.987725	0.833681	1.04854
iRSCUreKt99JlPiL9U	ataxin 1	Atxn1	ILMN_1254409	0.0112154	0.727929	0.000742359	0.826951	0.969444	1.0052	0.464217	0.959919	0.0230097	0.731718	0.00184009	0.793806
Tj0Uouj0UnFORgvVUk	neighbor of Brca1 gene 1	Nbr1	ILMN_2664797	0.164894	0.877017	0.00256379	0.705707	0.149444	0.916948	0.122359	1.12364	0.0595777	0.804179	0.0301396	0.792962
TeHqtOcK.lJMCEdZTI	chemokine (C-X-C motif) ligand 12	Cxcl12	ILMN_2737302	0.00780282	0.728027	0.00370857	0.723834	0.0440702	1.31683	0.0399239	1.25086	0.744533	0.958685	0.27396	0.905416
imU_ek24_i_6eq6dww	carcinoembryonic antigen-related cell adhesion molecule 1	Ceacam1	ILMN_3126609	0.00399845	0.72804	0.00402033	0.712797	0.934146	1.01213	0.946793	1.00916	0.014581	0.736874	0.0134903	0.719323
6upEUEHOk3EUC6gnF0	protein C	Proc	ILMN_2653056	0.000695619	0.728266	0.000376346	0.723846	0.104004	1.10968	0.446766	1.06044	0.00794873	0.80814	0.00463483	0.767592
reLv7cl6NIxehM4Ojo	microfibrillar-associated protein 1B	Mfap1b	ILMN_2802103	0.000124928	0.72828	0.00352211	0.764382	0.321743	1.13656	0.0394911	1.32557	0.0660064	0.827733	0.919298	1.01324
3kHy5fsNwf7R7hxPF0	zinc finger protein 36, C3H type-like 1	Zfp36l1	ILMN_2427108	0.00106674	0.703902	0.053608	0.804405	0.104146	1.31733	0.153282	1.18409	0.58159	0.927273	0.741985	0.952492
3UpC.yDtcD4nP9Hx7s	succinate-CoA ligase, GDP-forming, alpha subunit	Suclg1	ILMN_2683681	0.590859	1.03711	0.0179272	0.885844	0.0274231	0.841507	0.0771976	0.895675	0.115288	0.872733	0.000540381	0.793429
6hVAOyYB_rNKU.TXSE	taxilin gamma	Txlng	ILMN_2895908	0.00862826	0.728466	0.000142379	0.610232	0.017532	1.24477	0.050981	1.2497	0.31838	0.906772	0.00602504	0.762605
0dHvl.ryoM4cgHsu5c	CDC14 cell division cycle 14B	Cdc14b	ILMN_2729708	0.0172497	0.729089	0.000941588	0.612021	0.266337	1.19033	0.142321	1.22831	0.362675	0.867858	0.041342	0.751753
o.UiMan0DzL9M8MLsw	sterol carrier protein 2, liver	Scp2	ILMN_2651412	0.224055	1.13705	0.970914	0.996655	0.0454024	0.754012	0.0549457	0.796325	0.211515	0.85735	0.0601097	0.793661
oKLZKQ2hK7pHr1L_h8	mitochondrial transcription termination factor	Mterf	ILMN_2624809	0.00332418	0.729548	0.000372037	0.720476	0.0226964	1.25947	0.0182625	1.30117	0.355125	0.918843	0.325688	0.937459
9iR7ej4t1LV9EVCnpQ	NUAK family, SNF1-like kinase, 2	Nuak2	ILMN_2680038	0.00390189	0.729642	0.00180022	0.679321	0.0716579	1.11391	0.283265	1.11225	0.0310257	0.812753	0.0158196	0.755575
HlYjgGi9x8pCI7nzuw	predicted gene 10029	Gm10029	ILMN_2595967	0.00798352	0.729797	0.0305433	0.742176	0.616416	1.14914	0.199988	1.22185	0.416636	0.838641	0.582617	0.906825
iTqHOcnjnJICUq6_44	tec protein tyrosine kinase	Tec	ILMN_2752933	0.00220977	0.72989	0.00696142	0.804702	0.877414	1.01084	0.764921	0.983646	0.00452323	0.737802	0.0104251	0.791542
ENoK42ZC1pWaNkl7I0	4-aminobutyrate aminotransferase	Abat	ILMN_2752146	0.000407799	0.731093	0.00031917	0.709979	0.738957	1.02488	0.388264	0.940735	0.00103195	0.749281	0.000375415	0.667902
opSCJRdSXnhdUTNdTM	alkB, alkylation repair homolog 7 (E. coli)	Alkbh7	ILMN_1251766	4.90638e-05	0.731336	0.00640228	0.868569	0.940459	0.992538	0.114197	0.90396	0.000330266	0.725879	0.000433387	0.785151
xwj1.1700kvvPE1fuk	interferon regulatory factor 2	Irf2	ILMN_1251696	0.00276654	0.732001	0.000237555	0.537941	0.161348	1.15383	0.0893038	1.50626	0.0842817	0.844602	0.204674	0.810282
ol1N8.854yCRIerxw8	centrosome and spindle pole associated protein 1	Cspp1	ILMN_2735735	0.0117701	0.732015	0.000834024	0.643796	0.171473	1.21843	0.0646857	1.44254	0.405996	0.891907	0.644938	0.928703
QSBQlH7k30N8IcagPE	ubiquitin specific peptidase 14	Usp14	ILMN_2465770	0.0312681	0.732189	0.0093517	0.677507	0.260604	1.25316	0.0935394	1.39241	0.670997	0.917549	0.767106	0.943365
uROi5L37Lkpv8xh_OY	AT hook containing transcription factor 1	Ahctf1	ILMN_2717696	0.010612	0.73892	0.098651	0.8047	0.0441069	1.19059	0.267691	1.10151	0.183517	0.879755	0.368639	0.886389
H3koUc4CHT4bPkYXic	CDK5 regulatory subunit associated protein 1	Cdk5rap1	ILMN_2602821	0.588478	0.942375	0.031959	0.744774	0.915947	1.01258	0.428228	1.06696	0.726563	0.954234	0.10675	0.794643
rK0kdHvqORGsiUJdJI	WD repeat domain, phosphoinositide interacting 2	Wipi2	ILMN_2784957	0.126022	0.894438	0.0205428	0.889154	0.551732	0.969486	0.0755945	0.893841	0.0804376	0.867145	5.58982e-05	0.794762
lrh4JSK47H9FPJ8P4E	ubiquitin family domain containing 1	Ubfd1	ILMN_2777104	0.0243516	0.732488	0.000549393	0.736394	0.61144	1.05352	0.151261	1.20302	0.070815	0.771689	0.251839	0.885896
3gkgXFGBNQNafkjpqI	NSFL1 (p97) cofactor (p47)	Nsfl1c	ILMN_1254302	0.31602	0.968992	0.000878681	0.817218	0.276984	0.916092	0.728368	0.97299	0.0980034	0.887686	0.00509183	0.795145
caj0gTnkv8z1ILoK7o	NFU1 iron-sulfur cluster scaffold homolog (S. cerevisiae)	Nfu1	ILMN_2698494	0.0496403	0.782951	0.0903834	0.804835	0.564934	1.09984	0.301551	1.17577	0.348735	0.861122	0.780915	0.946303
Zrz3HFJe5_8SPaczuM	acyl-CoA thioesterase 4	Acot4	ILMN_2622613	0.094041	1.4318	0.201636	0.826176	0.700285	1.07713	0.81365	0.962608	0.0658718	1.54223	0.254166	0.795284
lXnH_11CyQLtI1CSn4	Rho guanine nucleotide exchange factor (GEF) 19	Arhgef19	ILMN_1212875	0.00106114	0.732742	0.0164323	0.82119	0.868674	1.01188	0.906651	0.988144	0.0020516	0.741447	0.0422083	0.811454
fbGjYS7zVET.ADol5I	nuclear receptor subfamily 2, group C, member 1	Nr2c1	ILMN_2754266	0.0030081	0.732817	0.00193004	0.666816	0.230596	1.1439	0.0415673	1.23621	0.100405	0.838269	0.0836039	0.824326
3IkSm92kI1C4eKISZo	adenylate cyclase 4	Adcy4	ILMN_2847004	0.05221	0.873164	0.0991593	0.933003	0.0456076	0.837717	0.0637463	0.901387	0.00272922	0.731464	0.00824904	0.840997
oWd7dfw5ELu6_iIK64	exosome component 2	Exosc2	ILMN_2805829	0.0920353	0.904554	0.00735303	0.853868	0.901668	1.01171	0.297863	0.932445	0.121027	0.915147	0.00343486	0.796185
0XI6Ef791TpUc7l6zQ	RIKEN cDNA 3110057O12 gene	3110057O12Rik	ILMN_2635871	0.000200113	0.733347	7.4298e-06	0.652457	0.502698	1.04124	0.318363	1.08892	0.000690407	0.763588	0.000433387	0.710473
Kul1UI6d8n_Q4heCwk	chymotrypsin-like elastase family, member 1	Cela1	ILMN_2693403	0.0239913	0.375452	0.279344	0.811377	0.00379137	1.41039	0.654175	1.03929	0.0841235	0.529536	0.445555	0.843254
3rUyKKU4OI0iUIBl5o	sperm associated antigen 7	Spag7	ILMN_2830771	0.0959447	0.843005	0.29286	0.919596	0.0827767	0.869465	0.219331	0.887716	0.0165172	0.732964	0.0214385	0.816341
iUS4l5IIYgFsEJGf4Q	DEAD (Asp-Glu-Ala-Asp) box polypeptide 6	Ddx6	ILMN_3114632	0.00746495	0.73336	0.00176842	0.753759	0.186895	1.20392	0.15138	1.13846	0.137813	0.882905	0.102255	0.858122
HKuZ9FilDHdaZTxAZA	zinc finger protein 524	Zfp524	ILMN_2438078	0.698729	1.0229	0.0042149	0.819976	0.683743	0.973129	0.71453	0.972015	0.947328	0.995414	0.000862236	0.79703
BHHA7qPowyH6Llning	O-linked N-acetylglucosamine (GlcNAc) transferase (UDP-N-acetylglucosamine:polypeptide-N-acetylglucosaminyl transferase)	Ogt	ILMN_2611676	0.00123684	0.733469	0.00026208	0.50357	0.108065	1.29769	0.0394478	1.55271	0.720039	0.951812	0.0998033	0.781899
Nqk1FLh0.Aqn60q_e4	BSD domain containing 1	Bsdc1	ILMN_1234100	0.635992	0.965758	0.0161117	0.875469	0.27311	0.916874	0.0966522	0.910509	0.0651515	0.885478	0.00107688	0.797123
3oAwmV9gojkjRT9UkE	one cut domain, family member 2	Onecut2	ILMN_2693913	0.33038	0.923453	0.00364441	0.72615	0.161472	1.11665	0.271584	1.09782	0.735994	1.03117	0.0293813	0.797184
Zu.rSrqftEyjx4yieU	keratin 75	Krt75	ILMN_2679759	0.000148313	0.73445	0.000476445	0.62017	0.201	1.14594	0.131936	1.19139	0.0516876	0.841634	0.0140311	0.738866
lQdX5UMeup7gSXCoXY	GTP cyclohydrolase I feedback regulator	Gchfr	ILMN_2744603	0.0861219	0.851155	0.423187	0.960171	0.19839	0.868416	0.0153144	0.797922	0.00561974	0.739157	0.000862236	0.766141
x9IWs2o6syoaM2oaVE	eukaryotic translation initiation factor 4B	Eif4b	ILMN_2753323	0.000697419	0.734458	0.0129235	0.790572	0.345383	1.10012	0.706685	0.968169	0.0124545	0.807991	0.00859691	0.765407
3Sx_8j9McoEEerLsXo	RIKEN cDNA 2510003E04 gene	2510003E04Rik	ILMN_1255236	0.0285122	0.734511	0.0137847	0.710999	0.0739712	1.33437	0.0345504	1.44685	0.907956	0.980113	0.86875	1.02871
6J6XRIc90TvSICUBTc	2'-5' oligoadenylate synthetase-like 1	Oasl1	ILMN_2793464	0.0251054	0.734518	0.00769384	0.739299	0.841116	1.03938	0.561146	1.08577	0.0942837	0.763441	0.0703304	0.802711
NV4ooGd.8OEtJ3o8VI	vesicle-associated membrane protein, associated protein B and C	Vapb	ILMN_2436489	0.739025	1.05607	0.713983	0.965177	0.118437	0.700398	0.0683091	0.741813	0.0330853	0.739671	4.86363e-05	0.715981
H7hCQeh.Xf14V_dc4Q	intraflagellar transport 20	Ift20	ILMN_2592093	0.227574	0.897494	0.0231832	0.816653	0.5398	0.938718	0.654997	0.977243	0.077668	0.842494	0.0277135	0.798069
l7wi3FKREjpZV5WKi8	neuronal guanine nucleotide exchange factor	Ngef	ILMN_2822905	0.000527059	0.735108	0.0128975	0.814259	0.354699	1.08102	0.470791	0.956332	0.00669553	0.794667	0.00992211	0.778701
HpjtP17m.UsoCJV3jk	SWT1 RNA endoribonuclease homolog (S. cerevisiae)	Swt1	ILMN_1236716	0.00826583	0.735653	0.000332909	0.63628	0.410107	1.06251	0.062893	1.27196	0.0281048	0.781639	0.0447198	0.809322
c1qc98jOSNN.iEe3uc	methyltransferase like 8	Mettl8	ILMN_2669774	0.00141218	0.73568	5.98016e-07	0.61085	0.235464	1.14661	0.0791956	1.30348	0.0483945	0.843541	0.0465642	0.796228
oYASVOehnnHpA3t6p0	negative elongation factor complex member E, Rdbp	Nelfe	ILMN_3094608	0.403291	0.951218	0.0428851	0.882558	0.0637551	0.87355	0.0575632	0.865021	0.0193526	0.830936	0.00184723	0.763432
ucU7wSOH3H16kNUg_0	lectin, galactoside binding-like	Lgalsl	ILMN_1222356	0.0116958	0.684363	0.102166	0.811463	0.0412449	1.22891	0.10372	1.12988	0.180375	0.841023	0.516555	0.916856
cuMe4xzK.B0Ir4yJv4	heat shock protein 90, alpha (cytosolic), class A member 1	Hsp90aa1	ILMN_2752883	0.0200366	0.735808	0.00559394	0.595788	0.214859	1.20012	0.0585371	1.26357	0.411378	0.883059	0.0809074	0.752818
cboqDf3JywD6ThHHA8	phosphoribosylaminoimidazole carboxylase, phosphoribosylaminoribosylaminoimidazole, succinocarboxamide synthetase	Paics	ILMN_1234068	0.00135461	0.735841	0.00248382	0.636395	0.296488	1.12932	0.0637821	1.34395	0.0642931	0.831	0.273209	0.855284
9kihP34V6eHVypDpN0	FXYD domain-containing ion transport regulator 1	Fxyd1	ILMN_2729342	0.0109147	0.788313	0.0815364	0.870476	0.139837	0.907793	0.0343511	0.87772	0.00396202	0.715625	0.0128463	0.764034
r3lS1f6LuyFOwe6SUI	protein-O-mannosyltransferase 2	Pomt2	ILMN_2755973	0.0179988	0.845359	0.0703504	0.811581	0.6632	0.95782	0.826818	1.02227	0.0162351	0.809702	0.1798	0.829652
uf8r7ne9.X9LoPPwnc	bone morphogenetic protein receptor, type 1A	Bmpr1a	ILMN_1251119	0.00847677	0.736008	0.0135254	0.671012	0.0409875	1.44158	0.0328012	1.47241	0.690627	1.06102	0.949787	0.988003
Zff.0BdSyUh949KRfg	ATPase family, AAA domain containing 1	Atad1	ILMN_2639230	0.00160941	0.736025	0.000167951	0.679374	0.0219671	1.26621	0.0141576	1.45732	0.416465	0.931964	0.93167	0.990065
HC0.g40WHV8cBIV6mw	lanosterol synthase	Lss	ILMN_2614161	0.0121931	0.547341	0.192213	0.811912	0.0705858	1.40968	0.698244	0.951295	0.203918	0.771576	0.139159	0.772368
rc_CEc3.F_iCf5pqi0	tumor susceptibility gene 101	Tsg101	ILMN_2452237	0.678844	0.972946	0.0208809	0.842129	0.607495	0.930843	0.666468	0.949756	0.391357	0.90566	0.0576452	0.799817
0onIQs6_xM63oq4h2s	nitrogen permease regulator-like 2	Nprl2	ILMN_2454195	1.11437e-05	0.736181	4.9907e-05	0.669482	0.782456	1.02286	0.191804	1.1562	0.000529257	0.75301	0.0097387	0.774055
ZqS47JeyXp8R480QpI	ilvB (bacterial acetolactate synthase)-like	Ilvbl	ILMN_2844376	0.690566	1.03577	0.936956	1.00677	0.367003	0.90465	0.0279438	0.794573	0.413981	0.937012	0.0209069	0.799955
xQsgX3eiLlae76uUSs	HGF-regulated tyrosine kinase substrate	Hgs	ILMN_2855397	0.705346	1.01841	0.60197	0.982927	0.252884	0.940063	0.00596386	0.813894	0.512436	0.957365	0.000684856	0.799999
lunoofl_pHcuq9LF_s	transmembrane protein 25	Tmem25	ILMN_2506076	0.00304951	0.736191	0.00173117	0.739616	0.602092	1.05129	0.682864	1.03951	0.0148951	0.773949	0.00195268	0.76884
3TVQXRBd8t6NSV4JLA	ATH1, acid trehalase-like 1 (yeast)	Athl1	ILMN_2637187	0.235679	0.933849	0.000440243	0.768528	0.951832	1.00495	0.537889	1.04116	0.319401	0.938472	0.00367554	0.800162
EX35PteS4bCLhPuzGk	nuclear factor of activated T cells 5	Nfat5	ILMN_2612448	0.00240316	0.736246	0.00183103	0.709795	0.0341911	1.29907	0.00909917	1.28656	0.682255	0.956437	0.307047	0.913192
Q5C.0t_h.glKPUby50	LUC7-like 3 (S. cerevisiae)	Luc7l3	ILMN_2727004	0.00144097	0.736461	0.000232171	0.622523	0.0547273	1.27169	0.0232196	1.40285	0.468532	0.936552	0.128363	0.873306
WhBz9QsfdIGKo57JQo	NA	NA	ILMN_2621596	0.0161207	0.736715	0.0150753	0.808959	0.785917	1.07696	0.252439	1.2515	0.275969	0.79341	0.951888	1.01241
9CFeoF4M1eSABFAoU8	D-tyrosyl-tRNA deacylase 1	Dtd1	ILMN_2753057	0.0932407	0.883998	0.0050263	0.790119	0.701504	1.0649	0.884933	1.01285	0.633868	0.941373	0.0229795	0.800269
WnXWoSDLfKSpMdcVXQ	transmembrane protein 39a	Tmem39a	ILMN_2596970	0.0435874	0.736736	0.0161236	0.863814	0.367267	1.04531	0.258863	1.09129	0.0878546	0.770115	0.464653	0.942674
W4l6QG56PnlRVJ4euQ	peroxisomal biogenesis factor 6	Pex6	ILMN_2944576	0.0037276	0.737008	0.000112927	0.598362	0.814716	0.973248	0.423501	1.07527	0.00222348	0.717292	0.000691682	0.643399
BUUny6iqvt3n0.8rl0	CTD (carboxy-terminal domain, RNA polymerase II, polypeptide A) small phosphatase 1	Ctdsp1	ILMN_1213307	0.432355	0.968632	0.00761366	0.796593	0.727765	0.950728	0.962891	1.00499	0.504194	0.920906	0.0188221	0.800567
NkvXqFIWA4ve_ACIAk	SEC11 homolog C (S. cerevisiae)	Sec11c	ILMN_1221592	0.0358149	0.737147	0.0436924	0.780196	0.304047	1.29909	0.0843892	1.43601	0.851143	0.957623	0.557124	1.12037
0d0Ll1r1Wev3gqcnhU	mevalonate (diphospho) decarboxylase	Mvd	ILMN_2645275	0.0188693	0.447565	0.206169	0.812404	0.0640288	1.49922	0.516901	1.06546	0.152986	0.670999	0.408139	0.865587
ZU5XfH1n10R06X1O30	folylpolyglutamyl synthetase	Fpgs	ILMN_2747070	0.171206	0.88117	0.0892864	0.901002	0.693829	0.959467	0.247337	0.888758	0.0615346	0.845454	0.0304776	0.800773
oCAJpEhiOLSNjs_JK0	FGFR1 oncogene partner 2	Fgfr1op2	ILMN_2615468	0.0134781	0.737154	0.00152878	0.750537	0.0865179	1.28521	0.026271	1.45113	0.714122	0.947401	0.474701	1.08913
B6_iu566Joe0CC55eU	prefoldin 2	Pfdn2	ILMN_1219667	0.120572	0.80278	0.791839	1.02113	0.236331	0.900983	0.0192983	0.784415	0.0544545	0.723291	0.0200716	0.800993
QtTx6e1J9w.cCeEQ.k	Sec24 related gene family, member D (S. cerevisiae)	Sec24d	ILMN_1243179	0.0177093	0.737611	0.00212396	0.695355	0.150993	1.29111	0.0878074	1.39134	0.782264	0.952334	0.854668	0.967475
x_F69gg76LOFSYgo0U	CDC like kinase 4	Clk4	ILMN_2745251	0.000425704	0.737713	0.00550229	0.739861	0.0896335	1.20397	0.140535	1.12792	0.115326	0.888187	0.082739	0.834504
HtGDjkokjhKJJjpTl4	ER membrane protein complex subunit 3	Emc3	ILMN_1228253	0.748255	0.97653	0.857906	0.986692	0.0817576	0.886107	0.0495674	0.811967	0.123325	0.86531	0.00434584	0.801162
9AU_QjhLNREqSV3ouc	G elongation factor, mitochondrial 2	Gfm2	ILMN_2734855	0.0656267	0.88925	3.24781e-06	0.68855	0.811166	1.02058	0.0274802	1.16372	0.0645422	0.907551	0.000866084	0.801278
HtF7qBQjLVzV4Ld6j0	secretory carrier membrane protein 3	Scamp3	ILMN_1245139	0.0932407	1.12509	0.61247	1.03381	0.00133974	0.728368	0.00369422	0.74211	0.0323917	0.819478	0.0068006	0.767202
iS1Jdao0m_VFDpA1As	zinc finger homeobox 2	Zfhx2	ILMN_2528345	0.000222393	0.737718	0.000986441	0.688771	0.248767	1.06476	0.530151	1.06221	0.00122013	0.785492	0.00638456	0.73162
QXCzKX166.78FU4V1U	replication initiator 1	Repin1	ILMN_2605767	0.0586056	0.854287	0.0454424	0.860401	0.894992	1.01762	0.246522	0.931824	0.200082	0.869338	0.0200716	0.801742
NdVFVdBHLvoPSR7od4	hyaluronic acid binding protein 4	Habp4	ILMN_2841280	0.00153299	0.737766	0.0118944	0.798787	0.113417	1.16682	0.312051	1.05626	0.0146442	0.860838	0.0559366	0.843724
xpf4g6HuqAjA5m4WqU	aldehyde dehydrogenase 1 family, member L1	Aldh1l1	ILMN_3027287	0.0327351	0.738262	0.0326809	0.881721	0.220626	0.879441	0.583754	0.967986	0.0123843	0.649258	0.0431122	0.853494
fn8O_918B_Vq0UMCqQ	CDGSH iron sulfur domain 1	Cisd1	ILMN_2706205	0.00796644	0.738385	4.86473e-06	0.757136	0.361592	1.08687	0.217397	1.20209	0.0488811	0.80253	0.457742	0.910146
HXUKWL_e4tq1I4P35E	collagen, type XXVII, alpha 1	Col27a1	ILMN_2687324	0.0163118	0.710499	0.105656	0.813197	0.256264	1.07625	0.388622	1.04595	0.0503023	0.764671	0.234756	0.85056
NXTh.tHaz_DP.ogJSU	solute carrier family 25 (mitochondrial carrier, adenine nucleotide translocator), member 13	Slc25a13	ILMN_1236546	0.1381	0.862816	0.00753801	0.66525	0.430963	1.13129	0.171759	1.20623	0.886858	0.976091	0.153763	0.802444
WTdV7dj3Dk_9R4qEqE	immunity-related GTPase family M member 1	Irgm1	ILMN_1234539	0.15764	0.667015	0.00168644	0.594945	0.371743	1.12856	0.201222	1.34886	0.329617	0.75277	0.190357	0.802499
Zu1H3.zPRe4ORd0jQo	EPM2A (laforin) interacting protein 1	Epm2aip1	ILMN_2895177	0.00973212	0.738531	0.00473273	0.69237	0.0735142	1.26325	0.0460401	1.25389	0.560272	0.932947	0.236745	0.868156
NVB14SDBSnfj8jTugo	USP6 N-terminal like	Usp6nl	ILMN_1254995	0.0164169	0.738728	0.000711721	0.670492	0.0512151	1.1709	0.103275	1.12768	0.196906	0.864975	0.00845688	0.756101
luGw0_l8AkhVOy1UFk	RNA guanylyltransferase and 5'-phosphatase	Rngtt	ILMN_2773302	9.148e-05	0.738868	0.00013635	0.694238	0.0737752	1.12779	0.0278138	1.19346	0.00529227	0.833285	0.0139359	0.828545
o.St_ElF6kRSVDn9KU	eva-1 homolog A (C. elegans)	Eva1a	ILMN_2813577	0.00219244	0.739004	0.00695373	0.706967	0.714084	1.0261	0.566463	1.06337	0.0052649	0.758292	0.0310608	0.751769
Zt9Iqa2g1dKiISd9z4	kelch-like ECH-associated protein 1	Keap1	ILMN_1258406	0.308537	1.05292	0.812207	0.974806	0.232426	0.878287	0.0241907	0.823569	0.414678	0.924766	0.0982015	0.80282
ZUXnXevH6spOh_pS94	calcium channel flower domain containing 1	Cacfd1	ILMN_3070533	0.00408272	0.739017	0.00133485	0.726437	0.586398	0.959087	0.569377	1.0497	0.00355144	0.708782	0.0083543	0.762537
cf1.P3Rdqjh3oRV4Uk	biotinidase	Btd	ILMN_1252698	0.00138871	0.760879	0.0640656	0.873505	0.549461	1.04406	0.0748472	0.876633	0.00501299	0.794404	0.00478754	0.765743
9Xd4jj5FIp4MoLbLn8	cytidine monophosphate (UMP-CMP) kinase 2, mitochondrial	Cmpk2	ILMN_1240864	0.447873	0.912406	0.00725999	0.710641	0.957461	0.991727	0.411597	1.12992	0.536425	0.904858	0.133124	0.802967
lSdN3fn_AsDY6JPnlo	RAB3A interacting protein	Rab3ip	ILMN_2626114	0.000258239	0.739136	1.61061e-05	0.664987	0.464709	1.06222	0.110623	1.14122	0.00254317	0.785126	0.00191359	0.758895
cmMlOvhd41eH3szn6k	cathepsin C	Ctsc	ILMN_3008858	0.00215175	0.739187	0.000255001	0.645576	0.0440702	1.2721	0.0855859	1.42582	0.403073	0.940323	0.595371	0.920473
ltF6gKLdHLhe3i8r2U	zinc finger protein 869	Zfp869	ILMN_3135697	0.000592923	0.739555	0.000546249	0.792655	0.187515	1.10154	0.0496171	1.13043	0.00404883	0.814648	0.0357717	0.896041
uZ1RIQMk_pcfChCI_U	succinate dehydrogenase complex assembly factor 2	Sdhaf2	ILMN_2596016	0.000574475	0.739586	0.000169542	0.796373	0.0799045	1.12784	0.0173183	1.24573	0.0133081	0.834135	0.918198	0.992068
leqrvlOOsePlTfi4qs	solute carrier family 39 (zinc transporter), member 7	Slc39a7	ILMN_2603540	0.0336502	0.883696	0.127728	0.87398	0.0142483	0.839664	0.115386	0.876582	0.00091488	0.742008	0.0147116	0.766116
EdOld3lPt.T9Ue5DyE	ephrin A5	Efna5	ILMN_2757641	0.736098	1.03719	0.000358656	0.6916	0.057191	1.12734	0.157418	1.1614	0.131197	1.16927	0.0177855	0.803222
0gij1_or0flGt7hNBI	coenzyme Q5 homolog, methyltransferase (yeast)	Coq5	ILMN_2612738	0.273062	0.925943	0.483178	0.952213	0.450788	0.94588	0.0893038	0.843739	0.0808996	0.875831	0.00177271	0.803419
BX2M091_uQpROoRA1w	ribosome binding protein 1	Rrbp1	ILMN_2612079	0.811082	1.02333	0.827134	0.977819	0.195845	0.875217	0.04646	0.8217	0.286588	0.895635	0.0836303	0.803474
xKEQs96pC4V5wpe.V0	transmembrane serine protease 6	Tmprss6	ILMN_2469310	0.685201	1.03273	0.315085	0.958636	0.00533294	0.7355	0.0178176	0.825249	0.00966933	0.75957	0.00288778	0.791113
QX6kftAznn.BaY9w6g	isoleucine-tRNA synthetase	Iars	ILMN_2810047	0.000584861	0.739652	0.00481352	0.742982	0.14157	1.14316	0.0628179	1.22031	0.0417479	0.84554	0.36465	0.906666
3SVX5CV9QiAKK.e7zE	glucose-fructose oxidoreductase domain containing 2	Gfod2	ILMN_1236845	0.000118454	0.739692	0.000168885	0.632192	0.955148	1.00629	0.35328	1.11224	0.00125869	0.744345	0.00386317	0.703152
9btIHFEIAXCiqHqHW0	phosphatidylcholine transfer protein	Pctp	ILMN_2705979	0.186485	0.925078	0.0214763	0.811813	0.707738	0.975183	0.35328	0.943967	0.0413099	0.902121	0.0136665	0.766325
EgFFzRLod7eXQupFVg	K(lysine) acetyltransferase 8	Kat8	ILMN_2892122	0.135762	0.917761	0.00925137	0.796821	0.17258	0.90622	0.504953	0.962639	0.00272922	0.831693	0.00823536	0.767051
rpFcM8vW0Sqc.v6M14	ubiquitin-conjugating enzyme E2K	Ube2k	ILMN_1258782	0.0551084	1.14004	0.101919	1.09825	0.0168552	0.754622	0.0400459	0.866254	0.00177081	0.860301	0.416725	0.951366
6pd62_5xA7.lxIo7oc	bromodomain and WD repeat domain containing 1	Brwd1	ILMN_2421220	0.00109869	0.73971	0.00119411	0.74925	0.084167	1.16776	0.107845	1.15762	0.0296	0.863801	0.0466935	0.867349
lS5dKCguFOh7AHX3BU	polymerase (DNA directed), gamma	Polg	ILMN_2765733	0.146535	0.935089	2.85791e-05	0.751297	0.297163	0.932234	0.636254	1.02145	0.0162232	0.871722	0.000111896	0.767414
9LEc.v6seO3ColEWuo	G protein-coupled receptor 182	Gpr182	ILMN_1213615	0.0193325	0.803453	0.0604708	0.815192	0.553862	0.939572	0.722094	0.943565	0.0157683	0.754902	0.0558666	0.769186
xJKVm9MT9wCH5hl0Zc	RNA binding motif protein 47	Rbm47	ILMN_2720836	0.279892	0.912804	0.210894	0.906571	0.938092	0.990354	0.314927	0.886949	0.336116	0.903999	0.0364339	0.804083
rVHhdMwBL5BRh3gK50	alpha-2-HS-glycoprotein	Ahsg	ILMN_2993745	0.00118883	0.739801	6.80165e-05	0.679267	0.344501	1.11771	0.0763765	1.4084	0.0654832	0.826886	0.779125	0.95668
oHSP6kew4cze57w8Ts	inositol (myo)-1(or 4)-monophosphatase 1	Impa1	ILMN_2718157	0.0122653	0.739919	0.0106402	0.686483	0.0499295	1.28811	0.0483434	1.31727	0.720498	0.953097	0.4947	0.904286
N9ItJXVqR6fdyKj3kU	RAB43, member RAS oncogene family	Rab43	ILMN_1229477	0.818066	1.01771	0.700878	1.02375	0.313152	0.929114	0.015155	0.785543	0.418021	0.945572	0.00321606	0.804195
BbeTtwoiL4J5QTR9W4	SEC14-like 4 (S. cerevisiae)	Sec14l4	ILMN_2605013	0.00121051	0.683457	0.107084	0.8183	0.367297	0.92785	0.64458	0.939021	0.00108153	0.634146	0.0325143	0.768401
ooh4_iJ6QKC0oKIKV4	S100 calcium binding protein A13	S100a13	ILMN_2987984	0.0967498	0.906011	0.0113051	0.849993	0.91108	0.98464	0.359583	0.946341	0.267333	0.892094	0.00976646	0.804384
oKXiiT3fj46_ujq1JU	reticulon 4 interacting protein 1	Rtn4ip1	ILMN_2950957	0.138195	0.849322	0.219701	0.917252	0.644564	0.945398	0.123521	0.87697	0.0864411	0.802947	0.0206198	0.804402
f1MlP.wJC7PPOPjxCI	pleckstrin homology domain containing, family H (with MyTH4 domain) member 2	Plekhh2	ILMN_2712631	0.00138871	0.739998	4.78539e-05	0.739027	0.786786	1.02394	0.619775	1.03635	0.00261383	0.75771	0.000788105	0.765893
W33pV4V7n6IinnauIg	sulfite oxidase	Suox	ILMN_2912532	0.00939603	0.740361	6.96927e-05	0.694349	0.477534	1.05055	0.405234	1.0616	0.0269672	0.777787	0.000372703	0.73712
BuhHVRnEd7r3k6qA7o	interferon regulatory factor 3	Irf3	ILMN_1229320	0.0836809	0.880342	0.00772134	0.727658	0.0709352	0.844717	0.379629	1.05627	0.00158049	0.74364	0.0285323	0.768603
fDoF6x30GlnoRqvcSU	calpain 8	Capn8	ILMN_2707071	0.0146365	0.740434	0.0444324	0.806004	0.656259	0.963228	0.190072	0.929719	0.0129257	0.713206	0.0288009	0.749357
HDNq4m4agnMngq2neQ	mitochondrial ribosomal protein S27	Mrps27	ILMN_2588199	0.00154019	0.740752	0.00840036	0.846278	0.461705	0.938432	0.12188	0.922181	0.00119832	0.695145	0.00258696	0.780422
oQXkAUsJ9NA9K73d4E	cereblon	Crbn	ILMN_2593356	0.00731684	0.740958	0.0128243	0.734157	0.0913281	1.18092	0.0558823	1.30192	0.198301	0.875012	0.761827	0.955812
oX6hShT_4eXyLOUSEY	haloacid dehalogenase-like hydrolase domain containing 2	Hdhd2	ILMN_2745240	0.0541829	0.863228	0.00254503	0.841775	0.0915496	0.904822	0.121342	0.913524	0.00958616	0.781067	0.0010675	0.768981
inlQ30Un0gN4X_WOeQ	UPF2 regulator of nonsense transcripts homolog (yeast)	Upf2	ILMN_2470211	0.00116237	0.741034	0.00305871	0.715262	0.0274883	1.21544	0.0520515	1.26413	0.0991134	0.900684	0.113091	0.904184
EpeAOAH0bl.9LiugaY	proliferation-associated 2G4	Pa2g4	ILMN_1248733	0.00072416	0.741164	0.00151066	0.677034	0.363947	1.19931	0.280598	1.16502	0.451574	0.888885	0.0862976	0.788757
WNmenlC5Rd5ZYxTlLw	RIKEN cDNA 2610528J11 gene	2610528J11Rik	ILMN_1221084	0.289302	0.955438	0.0731789	0.86458	0.818253	0.97879	0.458799	0.93241	0.402676	0.935173	0.0145978	0.806143
Tpygb3LkDU_7kDHyUo	mitochondrial translational release factor 1-like	Mtrf1l	ILMN_1226275	0.0110726	0.741213	0.000117305	0.654129	0.128096	1.21361	0.015866	1.34224	0.383532	0.899541	0.132115	0.877999
Hc6XP04etenUU7H60o	coatomer protein complex, subunit gamma 1	Copg1	ILMN_2596412	0.00318515	0.741445	4.70069e-05	0.75574	0.34016	1.07597	0.381949	1.05339	0.0205166	0.797772	0.0012443	0.796092
6rv7Ax4B_IYY46Suu0	protein-L-isoaspartate (D-aspartate) O-methyltransferase 1	Pcmt1	ILMN_1243273	0.0154279	0.741861	0.0134641	0.68342	0.222874	1.25872	0.0856296	1.34286	0.702264	0.933793	0.630819	0.917737
H0_UblkKq0eXtG_V6c	thiosulfate sulfurtransferase, mitochondrial	Tst	ILMN_2493175	0.000762161	0.742274	0.000381561	0.787643	0.0771979	1.15017	0.991072	0.999414	0.0355877	0.85374	0.000876907	0.787181
u9RB5VenNVdPeuUEgU	histidine-rich glycoprotein	Hrg	ILMN_2656185	0.0136083	0.742831	0.00121074	0.65527	0.953864	0.991865	0.139782	1.17612	0.0211491	0.736788	0.0257929	0.770678
9Xr8Kj6lQoE6I6t_go	expressed sequence AI661453	AI661453	ILMN_2830520	0.760975	1.02344	0.479166	0.952815	0.148345	0.855083	0.00757528	0.846697	0.0936847	0.875125	0.023739	0.806745
3e6MRH979R8LgHtqf4	transmembrane 9 superfamily member 2	Tm9sf2	ILMN_2802611	0.00860015	0.743087	0.00674752	0.567039	0.0898348	1.27424	0.0576158	1.33982	0.641341	0.946873	0.129618	0.759733
TmRmJIJXd7PFnVxkEw	ubiquitination factor E4B, UFD2 homolog (S. cerevisiae)	Ube4b	ILMN_2935999	0.310031	1.08839	0.0350603	0.789164	0.515801	0.935672	0.832009	1.02267	0.856451	1.01837	0.0763256	0.807058
NJ47GxjN33SM.l7e.k	lysosomal-associated membrane protein 2	Lamp2	ILMN_2605666	0.000695042	0.74324	2.07119e-05	0.579808	0.0924361	1.2873	0.0232196	1.56257	0.723618	0.956771	0.392373	0.905991
xomd.E453_7rgiL.os	t-complex protein 1	Tcp1	ILMN_2677386	0.00246459	0.74328	0.000231689	0.586436	0.380003	1.1145	0.0293025	1.34077	0.0528032	0.828383	0.0258207	0.786273
QKBEi8HyKHlp5q5K1I	interferon-induced protein 35	Ifi35	ILMN_2625290	0.245776	0.892499	0.0272467	0.789825	0.709772	0.961362	0.807375	1.02224	0.123563	0.858014	0.0716008	0.807393
xqT7p5TTRyQJHiRtUc	RIKEN cDNA 6720456H20 gene	6720456H20Rik	ILMN_2668886	0.000401756	0.743819	5.74066e-06	0.633925	0.135621	1.11917	0.00588566	1.22879	0.00128167	0.832456	0.000490761	0.778962
BIPp1PoCHdefTFiftk	phosphatidylinositol 3-kinase, regulatory subunit, polypeptide 1 (p85 alpha)	Pik3r1	ILMN_2473531	0.0182587	0.791267	0.103693	0.81644	0.857997	1.0209	0.121901	1.16612	0.0212804	0.807806	0.725133	0.95207
TCSFUIpIISAGqbaTgU	parathymosin	Ptms	ILMN_2918838	0.013574	0.716506	0.379355	0.943862	0.187547	0.836037	0.0106568	0.816496	0.00423214	0.599025	0.0111857	0.770659
ElxdUvXgj9ce3I55RE	diacylglycerol kinase, alpha	Dgka	ILMN_2658961	0.00270285	0.744375	0.000212652	0.678335	0.0293498	1.12265	0.188709	1.10832	0.0310434	0.835674	0.00343486	0.75181
ERlsEojcuN.6NCr1fU	pantothenate kinase 1	Pank1	ILMN_2868013	0.956781	0.995366	0.00913057	0.772412	0.341388	1.09192	0.591416	1.04599	0.334777	1.08686	0.0383765	0.807932
iMVHSAREweg9jyg6R0	cytochrome c, somatic	Cycs	ILMN_3155380	0.239425	0.784576	0.045795	0.570867	0.279339	1.38002	0.13813	1.41536	0.775938	1.08273	0.458917	0.807984
BvsMjJfI40iNLi6rH0	CCR4-NOT transcription complex, subunit 4	Cnot4	ILMN_2738972	0.00770402	0.744523	0.0110002	0.710462	0.0406005	1.28846	0.0362478	1.28315	0.731513	0.959291	0.479907	0.911632
EHt8KnoiOnS68Ike3k	telomeric repeat binding factor 2, interacting protein	Terf2ip	ILMN_2986458	0.0495808	0.744711	0.00146795	0.638736	0.219014	1.3522	0.0831248	1.40105	0.978407	1.00699	0.496154	0.894901
6Xovd.Q__CXfUBAM18	CCR4 carbon catabolite repression 4-like (S. cerevisiae)	Ccrn4l	ILMN_2591440	0.00191017	0.666645	0.203993	0.81666	0.148567	1.61623	0.0691242	1.72769	0.775938	1.07745	0.184019	1.41094
c0qLVlH1IyHGGCGkHk	myosin, light polypeptide kinase	Mylk	ILMN_1219471	0.0284247	0.745147	0.00231163	0.756376	0.0624534	1.19478	0.211449	1.12674	0.371162	0.890289	0.112471	0.852239
TdeJJBUSyMoAKe.hKU	zinc finger CCCH type containing 7 A	Zc3h7a	ILMN_2430275	0.000209269	0.745614	0.00234044	0.82623	0.409773	1.06247	0.154205	1.14426	0.002463	0.792189	0.545604	0.94542
WV6d5whTXgQ6gheSL4	carbonic anhydrase 3	Car3	ILMN_2630047	0.0437392	0.75263	0.40205	0.820625	0.916501	0.967869	0.917673	1.04232	0.172992	0.728447	0.701116	0.85535
EQKLkBEqq6J43kfCuI	zinc finger protein 629	Zfp629	ILMN_2509052	0.14329	0.918957	0.0223493	0.892719	0.470164	1.03609	0.0413417	0.905352	0.410824	0.952124	0.00288051	0.808226
EiC7uX_y.0SBw0RVro	DnaJ (Hsp40) homolog, subfamily C, member 28	Dnajc28	ILMN_2592571	0.177318	0.948793	0.000850345	0.756686	0.781012	0.992398	0.276739	1.06814	0.169973	0.941581	0.00758569	0.808248
9p102tPt8IkSuQ.jmE	general transcription factor II E, polypeptide 1 (alpha subunit)	Gtf2e1	ILMN_2591632	0.0600822	0.854804	0.0902029	0.770371	0.885984	1.01166	0.604232	1.04927	0.100381	0.864767	0.184739	0.808326
NgOnuCPXiAiUUXXxeU	lysosomal-associated protein transmembrane 4A	Laptm4a	ILMN_1254173	0.18472	1.14279	0.0518629	1.17076	0.0193256	0.754623	0.0169083	0.736027	0.192129	0.86238	0.0565508	0.861709
3EiSfVFxXKh1En3pCQ	Sec61 alpha 1 subunit (S. cerevisiae)	Sec61a1	ILMN_3162476	0.032015	0.718194	0.0754738	0.833792	0.715756	0.97085	0.381726	0.925811	0.0327647	0.697259	0.0402603	0.771934
H5IIH5R73eKqCVKJ4Q	synaptosomal-associated protein, 47	Snap47	ILMN_2710151	0.00147679	0.745805	0.00156012	0.798003	0.940771	1.00437	0.965453	1.00351	0.00228492	0.749063	0.00744662	0.800806
c13o6l7e.6EH3qTu4U	proline dehydrogenase (oxidase) 2	Prodh2	ILMN_1252471	0.181379	0.875088	0.376423	0.942183	0.352889	0.936649	0.0406202	0.858112	0.0963985	0.81965	0.0300409	0.808498
o6x.npREJbz0W.By_4	growth hormone receptor	Ghr	ILMN_1253504	0.0010454	0.745934	0.00380467	0.682797	0.00376775	1.27303	0.0603083	1.36071	0.449169	0.949594	0.622611	0.929088
H9SgleJeBOve1KAlKY	RAD23a homolog (S. cerevisiae)	Rad23a	ILMN_2662743	0.204874	1.09509	0.93978	0.994903	0.0865179	0.855571	0.00594428	0.812734	0.351083	0.936927	0.0168696	0.808592
NzaOeqVGi5K3P5elCA	alpha glucosidase 2 alpha neutral subunit	Ganab	ILMN_1225535	0.000976617	0.745952	8.37878e-05	0.676983	0.155723	0.915614	0.167584	1.10915	0.000409915	0.683004	0.00164035	0.750872
BfQCSNUpxXUi4vLe64	solute carrier family 17 (sodium phosphate), member 2	Slc17a2	ILMN_1217058	0.00777129	0.746227	0.00133826	0.707653	0.91903	1.01354	0.781887	0.966049	0.0102836	0.756328	0.0015528	0.683627
lZkn3XLV9WFqKwwDL4	MAGI family member, X-linked	Magix	ILMN_2705203	0.000574475	0.746258	0.000120114	0.723519	0.629582	1.04687	0.324723	1.09322	0.00155066	0.781235	0.00588374	0.790966
3F33hUXBUj0tVJHkAA	nucleoplasmin 3, pseudogene 1	Npm3-ps1	ILMN_2965417	0.160375	1.27024	0.0434653	0.906219	0.058348	0.658404	0.114061	0.89268	0.301681	0.836332	0.00441737	0.808964
QSwuVC0SAAqOmCVMeo	nuclear receptor coactivator 3	Ncoa3	ILMN_1225608	0.968133	1.00145	0.177868	0.919924	0.147046	0.912005	0.0496355	0.879532	0.0885509	0.913331	0.00827004	0.809102
0gBLq_v_4Kt_ryBRDo	protein phosphatase 1, regulatory subunit 10	Ppp1r10	ILMN_2933399	0.00199078	0.62499	0.322875	0.822484	0.744412	1.05224	0.982486	1.00623	0.00324352	0.657639	0.299576	0.82761
3hRxBUQhXiKeW56zjM	serine hydroxymethyltransferase 1 (soluble)	Shmt1	ILMN_2726055	0.190325	0.859873	0.0349143	0.821258	0.381299	0.912068	0.86602	0.985387	0.0826072	0.784262	0.0626203	0.809257
KsWcUuIyh6HWJ5JEEs	low density lipoprotein receptor-related protein associated protein 1	Lrpap1	ILMN_2761472	0.0340445	0.746395	6.01e-05	0.876549	0.233296	1.08344	0.0219614	1.0894	0.115326	0.808673	0.0782739	0.95491
0W_oLX1LPU9Srn3594	KN motif and ankyrin repeat domains 1	Kank1	ILMN_1242456	0.00232693	0.746442	0.00131151	0.649019	0.0510995	1.19866	0.161105	1.21836	0.194966	0.894726	0.0169925	0.790736
TPsYGKgeS6Ceih5aK8	NA	NA	ILMN_2606711	0.0188064	0.746772	0.0261331	0.80511	0.0936437	0.855756	0.723898	0.967671	0.00511881	0.639055	0.0303341	0.779081
NGuncf1IsQWhHuxE5o	heterogeneous nuclear ribonucleoprotein H1	Hnrnph1	ILMN_2688923	0.000279108	0.746877	5.7845e-05	0.648465	0.0222427	1.16423	0.0405541	1.20252	0.020493	0.869538	0.000637609	0.779793
Zl_IX6ee7cLoekiHuk	poly (ADP-ribose) polymerase family, member 14	Parp14	ILMN_2825803	0.0486732	0.747265	0.00187452	0.660673	0.121286	1.13954	0.115009	1.25932	0.258681	0.851537	0.0859318	0.831997
cwNT0eTuT.QurIR7zw	histone cluster 2, H2be	Hist2h2be	ILMN_1231066	0.000299656	0.747416	0.0016796	0.781213	0.0854587	1.27166	0.0673238	1.22316	0.646283	0.950459	0.657174	0.955552
BVlomSHRnjh.AGMNak	catalase	Cat	ILMN_2826110	0.00662154	0.74774	0.000212652	0.652752	0.849174	0.954996	0.32621	1.21848	0.0519269	0.714089	0.175114	0.795364
NEBKQeChXsB.Rpej3o	acyl-Coenzyme A binding domain containing 5	Acbd5	ILMN_2682307	0.512541	1.05745	0.00794292	0.799998	0.0579354	0.827178	0.874178	1.01212	0.146298	0.874703	0.0242	0.809697
BPI1IKHKDTPvq1P30I	family with sequence similarity 188, member A	Fam188a	ILMN_1259621	0.00685381	0.747787	0.00887507	0.671383	0.154182	1.23958	0.0939852	1.39931	0.584422	0.926939	0.751894	0.939471
EpOyofunvUw9Tue_So	NA	NA	ILMN_1235437	0.745993	1.02128	0.0216958	0.850678	0.387932	0.95194	0.612208	0.951892	0.713085	0.972199	0.015235	0.809754
HkmQ91n0wFKEuSJqVI	NA	NA	ILMN_2703242	0.000335684	0.747852	0.000314687	0.712114	0.00841187	1.20529	0.106619	1.10688	0.0767565	0.901379	0.00434584	0.788224
uDIQO6irQqNKEfIdCU	interferon-related developmental regulator 2	Ifrd2	ILMN_2736762	0.707866	1.03481	0.00858756	0.78376	0.792546	0.961644	0.826978	1.03332	0.97051	0.995115	0.106805	0.809874
lV4d8.n6qCi4eiigXI	pterin 4 alpha carbinolamine dehydratase/dimerization cofactor of hepatocyte nuclear factor 1 alpha (TCF1) 1	Pcbd1	ILMN_2690575	0.972034	0.99704	0.396078	0.931692	0.197852	0.804688	0.347291	0.869274	0.121027	0.802306	0.116109	0.809896
rraVHRNAg7oxunv6rU	mitochondrial fission process 1	Mtfp1	ILMN_2624145	0.000331069	0.747855	0.0140987	0.831263	0.870283	0.99013	0.172541	0.91657	0.000410182	0.740474	0.00359698	0.761911
NF1IxJ2Islat.FStV8	glutaminase 2 (liver, mitochondrial)	Gls2	ILMN_2840975	0.0462441	0.780606	0.205066	0.825613	0.331453	0.923554	0.767625	1.02699	0.0261923	0.720932	0.350111	0.847897
fSokQWYeTXXYff44UY	SID1 transmembrane family, member 2	Sidt2	ILMN_2732859	0.281625	0.90814	0.74851	0.968426	0.222362	0.883591	0.104713	0.836618	0.02737	0.802424	0.0602416	0.810202
E3_o_9jrgkT53vnfZQ	leucine rich repeat containing G protein coupled receptor 5	Lgr5	ILMN_2650008	0.000342742	0.748005	0.00156485	0.731017	0.248412	1.09287	0.149105	1.13634	0.00798094	0.817473	0.0402685	0.830685
uvl3tQHSc_10NeXFdU	family with sequence similarity 222, member B	Fam222b	ILMN_1233664	0.287612	0.894586	0.614683	0.960033	0.166263	0.897913	0.0218293	0.844034	0.0767801	0.803261	0.0559295	0.810301
EueCF5y.Xo_z5S.5eo	methyl-CpG binding domain protein 1	Mbd1	ILMN_2893081	0.0481844	0.470769	0.069723	0.830379	0.701504	1.06234	0.5322	1.07201	0.0759714	0.500116	0.349972	0.890176
BSo5_tavIc._jbi7e0	zinc finger, CCHC domain containing 8	Zcchc8	ILMN_2454880	0.00148001	0.748014	0.000108467	0.692709	0.286636	1.06257	0.0472234	1.13715	0.006114	0.794815	0.00279563	0.787711
KoDxS.hEyg3ewt6eWg	tetraspanin 12	Tspan12	ILMN_1249289	0.00498076	0.748298	0.00219856	0.555766	0.163221	1.30112	0.0568049	1.43673	0.874265	0.973628	0.171933	0.798486
f1F4FVv0OIOe_1gEdI	lectin, galactose binding, soluble 9	Lgals9	ILMN_2716602	0.838801	1.01623	0.000854877	0.768229	0.639146	0.945179	0.59695	1.05537	0.687737	0.960519	0.0406645	0.810765
KXtutuE2Tp7FF_2jJ8	vacuole membrane protein 1	Vmp1	ILMN_2591777	0.00321923	0.748383	0.000200024	0.686055	0.135765	1.13538	0.0887661	1.14686	0.074394	0.849697	0.00760822	0.786811
0aIi2NU1XkisMOQvK4	growth differentiation factor 10	Gdf10	ILMN_1249941	0.0048606	0.7485	0.0164761	0.74869	0.0471547	1.7313	0.0203891	1.55649	0.172376	1.29588	0.278348	1.16533
6l_DeSyJ5QA17tKCBI	BRCA1/BRCA2-containing complex, subunit 3	Brcc3	ILMN_1222806	0.000479803	0.748807	0.00121201	0.728159	0.297578	1.15724	0.0780978	1.24663	0.175402	0.866547	0.367878	0.907742
B7rg4St6AjTnn1JLU0	poly(A) binding protein interacting protein 2B	Paip2b	ILMN_1236391	0.000769056	0.748826	0.0143288	0.861042	0.0438312	1.1013	0.205722	1.08376	0.00827528	0.824683	0.0744222	0.933159
ZSXin8reSKCgl.3eSA	alanyl-tRNA synthetase	Aars	ILMN_1258394	0.00288188	0.749177	0.00146827	0.730904	0.602046	0.970491	0.188214	1.0807	0.00290255	0.727069	0.0116393	0.789885
l53UCVAqEDKh.nylCk	BCL2-like 2	Bcl2l2	ILMN_2936517	0.131805	0.904625	0.0216399	0.794784	0.905641	0.983549	0.832425	1.02094	0.199565	0.889743	0.0701968	0.811429
Tw80xE.X1HATwEf58Q	ornithine transcarbamylase	Otc	ILMN_2656248	0.11826	0.852234	0.0415045	0.867857	0.501345	0.943215	0.0340016	0.892892	0.0456733	0.80384	0.00699938	0.774903
Z5kv6v.O1Lm9bH44n0	GTP binding protein 4	Gtpbp4	ILMN_1216072	0.00429589	0.749179	0.0273924	0.820514	0.0975092	1.10777	0.109012	1.12494	0.0388297	0.829917	0.411711	0.92303
oerex9q5LuEqgp4DFc	coagulation factor XIII, beta subunit	F13b	ILMN_2896248	0.00128521	0.749291	0.000226959	0.679455	0.0598136	1.17374	0.0831958	1.23617	0.0637911	0.879473	0.0965145	0.839922
uu_sEtUFTfeeAEv1qQ	GRAM domain containing 3	Gramd3	ILMN_2662192	0.280953	0.939899	0.0272126	0.832707	0.819898	1.022	0.711887	0.974566	0.604152	0.960581	0.0234947	0.811528
3pegISgJS3XECqDoI0	nuclear receptor subfamily 5, group A, member 2	Nr5a2	ILMN_2813203	0.00252907	0.749538	7.52279e-05	0.682544	0.357944	1.07447	0.062893	1.20517	0.0179902	0.805353	0.026149	0.82258
KmXTxYxzsIgOINTmxI	proteasome (prosome, macropain) 26S subunit, non-ATPase, 6	Psmd6	ILMN_1241910	0.0243417	0.750111	0.0252169	0.570523	0.243175	1.33341	0.0716253	1.46832	0.999183	1.00021	0.465039	0.837712
QXaM9wvu4mI9_fHf6U	PQ loop repeat containing 1	Pqlc1	ILMN_2592266	0.000851788	0.750193	0.016551	0.838879	0.275042	1.1237	0.0502284	1.24046	0.0711552	0.842988	0.692291	1.0406
WiEo3dHjcgfjszuKcs	peroxiredoxin 1	Prdx1	ILMN_2989706	0.036527	0.750233	0.0243692	0.694466	0.302382	1.21794	0.0684535	1.46738	0.644995	0.913737	0.934255	1.01905
3lqaHP6nFw4exf0qIo	THO complex 3	Thoc3	ILMN_2757197	0.0991047	1.09176	0.0138815	1.22147	0.00420743	0.862907	0.0150578	0.737417	0.317552	0.942089	0.0235146	0.900731
cK.3yirt6SISlJVR_c	cytochrome b5 reductase 3	Cyb5r3	ILMN_2904686	0.416556	1.09384	0.00301183	1.74252	0.0203278	0.782236	0.0457169	0.738217	0.218631	0.855645	0.0113442	1.28636
KOSuBLt5SohJpJtzus	complement component 1, r subcomponent-like	C1rl	ILMN_1255190	0.00776679	0.750438	0.000114395	0.665154	0.839816	1.01901	0.387876	1.06508	0.0127452	0.764706	0.000574323	0.708439
QbrbhNk6exRftoyfNI	vacuole membrane protein 1	Vmp1	ILMN_2591781	0.00332245	0.750475	0.000300625	0.684329	0.182834	1.09656	0.140672	1.10647	0.0244928	0.822942	0.00363756	0.757188
o3VT8BeJ5cORL6sKro	clustered mitochondria (cluA/CLU1) homolog	Cluh	ILMN_1217040	0.00638555	0.800031	0.0689316	0.874527	0.0739712	0.839435	0.220069	0.888005	0.00104209	0.671574	0.0041556	0.776584
ZmULeQJSud0y5L3qvs	Tp53rk binding protein	Tprkb	ILMN_2644950	0.00998958	0.750568	0.000575247	0.639605	0.386204	1.08688	0.445591	1.13385	0.0689124	0.81578	0.0157061	0.725213
661e7QhNe43TwIinu0	inter-alpha trypsin inhibitor, heavy chain 1	Itih1	ILMN_2749317	0.00131382	0.750818	8.62661e-05	0.764832	0.0138683	1.27357	0.0173708	1.25988	0.566181	0.956223	0.580206	0.963593
0USRd44T6HQz31_4Vg	secretory carrier membrane protein 4	Scamp4	ILMN_2697270	0.346702	0.962276	0.528433	0.950288	0.563106	1.03494	0.0609556	0.855321	0.94089	0.995896	0.0536654	0.812802
BIgS9Koxxjj53tL1_0	RIKEN cDNA B230219D22 gene	B230219D22Rik	ILMN_2847869	0.110688	0.87852	0.00137304	0.667846	0.201249	1.18632	0.111642	1.21715	0.729843	1.04221	0.0900768	0.812867
cmsrIIoCirhB.p_joU	trafficking protein, kinesin binding 1	Trak1	ILMN_2937122	0.572761	0.974796	0.0351743	0.927059	0.703925	0.962035	0.0787211	0.876868	0.491431	0.937788	0.00895	0.812909
HpbfUvcUmBAOKH0ElY	dual specificity phosphatase 23	Dusp23	ILMN_3160863	0.534745	1.0514	0.220767	0.948449	0.0532037	0.858762	0.0142247	0.857103	0.324492	0.902903	0.00353487	0.812919
l3sQ2s4olgZeiDdWJc	DEAH (Asp-Glu-Ala-His) box polypeptide 8	Dhx8	ILMN_2601823	0.868993	0.990611	0.0916158	0.917694	0.0698989	0.921097	0.0540705	0.886099	0.145365	0.912448	0.0015147	0.813168
ufTAg5HHiM_qnQKR0o	lectin, galactose binding, soluble 8	Lgals8	ILMN_2828677	0.0137985	0.751288	0.00107303	0.658928	0.161472	1.33135	0.0262791	1.51259	0.999057	1.00022	0.981268	0.996687
xRwQlC7aot6XetvucQ	bromodomain and WD repeat domain containing 1	Brwd1	ILMN_2834573	0.000291087	0.751563	0.0457094	0.85049	0.0636845	1.12304	0.256392	1.10779	0.00713481	0.844032	0.263179	0.942163
EqOlj_6JL6nXONRxUE	mitochondrial ribosomal protein S16	Mrps16	ILMN_2619671	0.185445	0.918644	0.392054	0.948692	0.0226964	0.835005	0.0777382	0.857733	0.00276836	0.767072	0.014894	0.813725
HJOed5EoBR11E5K49g	death inducer-obliterator 1	Dido1	ILMN_3016099	0.338453	0.918646	0.00344442	0.777703	0.474164	1.07961	0.621016	1.04604	0.935407	0.991782	0.00692047	0.81351
QqqLI7x6F03cSTc104	proteasome (prosome, macropain) subunit, beta type 7	Psmb7	ILMN_1233153	0.837622	1.01292	0.120097	0.914791	0.356807	0.908636	0.185527	0.889345	0.355581	0.920373	0.00774953	0.813565
3azZpDAdS2fxrdfu9w	golgi reassembly stacking protein 2	Gorasp2	ILMN_2716464	0.0469653	0.789901	0.0649952	0.836248	0.254227	1.17476	0.108062	1.29613	0.623558	0.927948	0.610901	1.08389
63Tv1K0l_B0s7CTudU	cytochrome b5 domain containing 2	Cyb5d2	ILMN_2957968	0.000295082	0.751631	0.000112072	0.710841	0.121492	1.11678	0.031144	1.18674	0.00168043	0.839409	0.0130034	0.843587
3._8zkv1QH3ySF1Akk	MAX-like protein X	Mlx	ILMN_2620517	0.00258351	0.75177	0.0177396	0.832116	0.282211	1.16024	0.139782	1.13068	0.231259	0.872235	0.47721	0.940861
c1ptCmUA0OI1tI7eqY	poly(rC) binding protein 2	Pcbp2	ILMN_2843355	0.52856	0.965918	0.0388579	0.875929	0.195845	0.873709	0.152881	0.929116	0.0798299	0.843931	0.010933	0.81384
lt4Oo7AKhJERLJfWxs	Rho GTPase activating protein 29	Arhgap29	ILMN_2753687	0.0192598	0.751863	0.000202724	0.702078	0.147576	1.15651	0.1695	1.23333	0.247832	0.869535	0.241098	0.865896
cntySA3IenhUdda6nQ	Pbx/knotted 1 homeobox	Pknox1	ILMN_2780760	0.0523657	0.920982	0.000106669	0.774712	0.887879	0.990595	0.284197	1.05079	0.0902006	0.91232	0.00131237	0.814063
ZdLfVEekCLMkHrry4w	eukaryotic translation initiation factor 2, subunit 3, structural gene X-linked	Eif2s3x	ILMN_2649129	0.126176	0.887878	0.0305372	0.67414	0.250632	1.16971	0.048309	1.20769	0.748236	1.03856	0.236625	0.814151
xJp_61FHU9JJ1N61JA	transmembrane protein 131	Tmem131	ILMN_2641124	0.896907	1.00901	0.986901	0.998697	0.120096	0.874635	0.0511704	0.81523	0.163002	0.882512	0.046467	0.814168
ESV5pOBLgSaK2jiuMM	solute carrier family 30 (zinc transporter), member 5	Slc30a5	ILMN_1221208	0.000616677	0.752069	0.00041078	0.688183	0.00872947	1.20029	0.0176368	1.27041	0.0975953	0.902703	0.110043	0.874278
uJCcBQLiv9UpfoV93U	arylsulfatase G	Arsg	ILMN_2732601	0.73228	1.03022	0.0394223	0.773022	0.804421	1.01776	0.498289	1.05325	0.671786	1.04852	0.123754	0.814188
oijSsRJCnZ0uOFC68k	enoyl-Coenzyme A delta isomerase 1	Eci1	ILMN_2615207	0.204239	1.1419	0.0206387	0.841011	0.676434	0.951969	0.643187	0.968141	0.566705	1.08706	0.0276865	0.814218
rFYCeaJ6NuiSuiLpT8	interferon regulatory factor 9	Irf9	ILMN_2636339	0.00913167	0.752105	0.00154452	0.593567	0.161846	1.11419	0.883737	1.02435	0.0700005	0.837987	0.0027923	0.608023
KgwG5AFEpEsRTOR3jE	tripeptidyl peptidase II	Tpp2	ILMN_2421119	0.00425832	0.752147	0.00429189	0.701712	0.0906808	1.24785	0.0721984	1.34978	0.59046	0.938568	0.723861	0.947156
KOTJ30E6d5.Stdeqnc	expressed sequence AI317395	AI317395	ILMN_2987599	0.0981466	0.896233	0.105659	0.84222	0.948169	0.990353	0.785072	0.96705	0.270427	0.887587	0.117986	0.814469
Tq85Fs.MifF.FH4k1A	YOD1 OTU deubiquitinating enzyme 1 homologue (S. cerevisiae)	Yod1	ILMN_2595026	0.0170821	0.721956	0.0940403	0.836301	0.865378	1.02086	0.326037	1.12097	0.0300162	0.737017	0.415289	0.937471
9u40u6wJP5E0Bi3UOU	zinc finger protein 825	Zfp825	ILMN_2798213	0.00122405	0.752211	0.000148554	0.671024	0.544752	1.08724	0.208758	1.1542	0.0803205	0.817831	0.0211705	0.774497
r5139egnERXCF5l6OQ	inositol hexaphosphate kinase 1	Ip6k1	ILMN_2665131	0.141939	0.886394	0.000499316	0.80198	0.969862	0.996733	0.814912	1.01565	0.184984	0.883499	0.00120269	0.81453
QSXvF0ARUgQkZfVKKU	transmembrane protein 214	Tmem214	ILMN_2790512	0.00104604	0.752246	0.00341369	0.76956	0.81983	0.973977	0.747883	0.970616	0.00380478	0.73267	0.00835911	0.746947
6LkVYRazddQpTqTTgc	histone cluster 1, H2bj	Hist1h2bj	ILMN_2652511	0.427298	0.921572	0.32907	0.895652	0.109604	0.811605	0.343331	0.909604	0.00950811	0.747953	0.126244	0.814689
3IZJl56KKCHRp0CmkI	coiled-coil domain containing 124	Ccdc124	ILMN_2944226	0.731596	1.02165	0.0165868	1.23597	0.0107103	0.845314	0.0199618	0.741361	0.0655186	0.863615	0.274504	0.916303
uuI6ikwYgM.6iNOqUo	predicted gene 4951	Gm4951	ILMN_2904001	0.000811562	0.75239	0.00125705	0.69502	0.66571	1.04731	0.18139	1.15911	0.0158544	0.787989	0.0528317	0.805608
lKZd5H.QgXhI4.kfxU	solute carrier family 12, member 7	Slc12a7	ILMN_2650953	0.0652472	0.820997	0.02856	0.786753	0.340547	0.939723	0.87716	0.989821	0.0358095	0.77151	0.0405392	0.778744
uRJ_wV_sMO_jlqlzk4	trans-golgi network protein	Tgoln1	ILMN_1248415	0.0105761	1.29434	0.085336	0.836606	0.0435524	0.853842	0.715474	0.96863	0.29801	1.10516	0.0983642	0.810361
WuAlOyJ6_SK_7X55bw	coiled-coil domain containing 47	Ccdc47	ILMN_2706057	0.00191208	0.752584	1.27479e-05	0.627137	0.00523267	1.26237	0.00497069	1.282	0.487858	0.950037	0.00191458	0.803991
0qiP5f7FLIN.tSIJNw	aldehyde dehydrogenase 8 family, member A1	Aldh8a1	ILMN_2771641	0.000354938	0.752737	0.000614035	0.619668	0.584604	0.937449	0.129607	1.29565	0.00206359	0.705653	0.129573	0.802873
ffALAsldIevjndYjR4	NA	NA	ILMN_1247404	0.00138132	0.752866	0.000120114	0.725599	0.00467667	1.16748	0.0253208	1.24415	0.0548102	0.878953	0.127825	0.902755
ruCp9N8N5J0J4z0AzI	gem (nuclear organelle) associated protein 2	Gemin2	ILMN_1255390	0.0121726	0.753089	0.00544723	0.705372	0.404519	1.12333	0.067182	1.32167	0.203654	0.845964	0.630453	0.932272
35TTpoZpS0rnXqda3Q	mitochondrial carrier homolog 2 (C. elegans)	Mtch2	ILMN_1229238	0.883373	0.990391	0.215844	0.917328	0.00559797	0.758914	0.041663	0.83135	0.00152859	0.751621	0.00491324	0.76262
QGC45wDnpFUCaA5lbU	met proto-oncogene	Met	ILMN_2828877	0.294627	0.944562	0.00313918	0.781885	0.879201	1.0084	0.403781	1.04338	0.428983	0.952495	0.0155044	0.815802
QuXFGy4Nc43EIdiVZI	outer dense fiber of sperm tails 3B	Odf3b	ILMN_1251371	0.0054836	0.753151	0.000984479	0.63673	0.566615	1.04863	0.908058	0.98687	0.0230771	0.789775	0.00209788	0.62837
ciVCAC4Nqesp_DeUeU	coiled-coil domain containing 101	Ccdc101	ILMN_2660028	0.0448867	0.888021	0.126554	0.900155	0.0996382	0.898149	0.0347053	0.865939	0.00275736	0.797575	0.00823536	0.779479
ElLhpqYoI4oLloSTYY	family with sequence similarity 96, member B	Fam96b	ILMN_2637066	0.74458	0.97702	0.00108164	0.854278	0.108625	0.854255	0.120798	0.912493	0.00322455	0.834625	0.000775242	0.779522
cnsqFqgxfvfvjpJKkk	transmembrane protein 63a	Tmem63a	ILMN_2798340	0.00430031	0.753152	0.0140037	0.879082	0.91287	1.01136	0.200241	0.952125	0.004462	0.761707	0.00551985	0.836996
9YlOIgehKgYSAcgFSg	charged multivesicular body protein 2A	Chmp2a	ILMN_1240683	0.0346964	0.753291	0.0413174	0.696433	0.264128	1.28843	0.0870311	1.38076	0.892833	0.970559	0.862817	0.961605
99Lml_l0oSfpXdO5S8	adhesion regulating molecule 1	Adrm1	ILMN_2601590	0.101289	1.08993	0.0831074	1.10047	0.00864277	0.770036	0.00454187	0.732914	0.00661494	0.839289	0.0168649	0.80655
rTyj7Z5SD4zk6OkfAM	forkhead box J3	Foxj3	ILMN_2650040	0.00409655	0.753515	0.0295323	0.821365	0.0937781	1.21987	0.1015	1.1991	0.432332	0.919192	0.902361	0.984898
KRlF0grgv.j2NEHPJA	cadherin, EGF LAG seven-pass G-type receptor 1 (flamingo homolog, Drosophila)	Celsr1	ILMN_1235423	0.0450934	0.778357	0.0757258	0.837886	0.0784434	1.15273	0.0273369	1.21795	0.367222	0.897236	0.869459	1.0205
HU6B3FJFCDcKLr_5B0	acid phosphatase 6, lysophosphatidic	Acp6	ILMN_1242352	0.123945	0.93793	0.00546483	0.771655	0.636061	0.943234	0.57958	1.05847	0.235574	0.884688	0.0689521	0.816775
9QqUgZfrInkhECFLp0	Hbs1-like (S. cerevisiae)	Hbs1l	ILMN_3139405	0.000872154	0.753608	6.43602e-05	0.733026	0.983825	1.0017	0.276035	0.94228	0.00150576	0.754885	6.68395e-05	0.690715
fn15slKjterU53ISKQ	hyaluronic acid binding protein 2	Habp2	ILMN_2979190	0.00384095	0.753724	0.000330501	0.831053	0.114585	1.1144	0.0819137	1.11371	0.0428893	0.83995	0.148414	0.925552
okqdlX3ReIQJu73Tug	family with sequence similarity 207, member A	Fam207a	ILMN_2839145	0.00914956	0.799531	0.0504723	0.838345	0.87345	1.01788	0.193541	1.0951	0.024395	0.813827	0.409655	0.91807
rnku.E798O77f9Dp7M	vacuolar protein sorting 26 homolog B (yeast)	Vps26b	ILMN_2631192	0.0303213	0.753911	0.00084131	0.682841	0.25251	1.228	0.0493422	1.37612	0.659529	0.925801	0.638736	0.939671
lSiDf9dok4T.Woi7Cg	acyl-Coenzyme A dehydrogenase, long-chain	Acadl	ILMN_2689473	0.0381178	1.22476	0.101614	0.839157	0.812575	0.975433	0.810721	0.974091	0.0942687	1.19467	0.0936698	0.817415
cjSYdQngokoviIErUw	golgi autoantigen, golgin subfamily a, 4	Golga4	ILMN_2987937	0.101236	0.927571	0.0189406	0.875507	0.0542854	0.937294	0.0859675	0.890712	0.0181552	0.869407	0.00115436	0.779824
3ee3q5x6oB6U6XkB6g	hepatoma-derived growth factor	Hdgf	ILMN_1244324	0.109384	0.871069	0.970113	0.996591	0.0789207	0.894592	0.00877517	0.76589	0.0216872	0.779251	0.0169925	0.763279
Eb93Hl8.o74wUfXEF4	adenylate kinase 3	Ak3	ILMN_1244147	0.00504206	0.79704	0.0738815	0.840047	0.241566	1.10244	0.216605	1.12183	0.0955928	0.878688	0.633552	0.942388
feDNUu0Bc3yNRLrgno	nucleoporin 62	Nup62	ILMN_1235500	0.00978373	0.840001	0.0526053	0.84158	0.850088	1.02242	0.666878	1.04493	0.0621873	0.858838	0.259078	0.879391
lv4lJ_vxMuL1uUqXUU	DnaJ (Hsp40) homolog, subfamily C, member 3	Dnajc3	ILMN_2870549	0.00846813	0.754172	0.017338	0.754736	0.479255	1.08086	0.0625254	1.20014	0.0415294	0.815151	0.414771	0.905786
W4lIe4t6WkVSl1E1e0	DALR anticodon binding domain containing 3	Dalrd3	ILMN_2644238	0.0225288	0.818871	0.0673178	0.841658	0.490734	0.954916	0.583356	0.972685	0.0118716	0.781953	0.0712488	0.818668
9aUQZ.fUgQcKnCOde8	mitochondrial ribosomal protein L37	Mrpl37	ILMN_2751709	0.320003	0.944077	0.0881837	0.913837	0.263906	0.917921	0.173769	0.894609	0.0544567	0.866589	0.00831258	0.817527
rVBeQBSwn00D0rvd3g	cereblon	Crbn	ILMN_1254540	0.0474768	0.754253	0.000216127	0.617428	0.0643643	1.2244	0.0492629	1.38019	0.577757	0.923508	0.18975	0.852166
fRoIfGBl__VL1Uvekg	cleavage stimulation factor, 3' pre-RNA, subunit 3	Cstf3	ILMN_3145415	0.00698465	0.754322	0.00165098	0.763411	0.214859	1.05651	0.516844	1.04227	0.0230457	0.796947	0.0075394	0.795683
TeKDs5LNyqYBhVsp.s	caldesmon 1	Cald1	ILMN_2804261	0.762042	1.02116	0.000199883	0.801489	0.577797	0.943278	0.845233	1.02021	0.725932	0.963235	0.0304776	0.81769
EqEqVN.rSrPa01hDl8	insulin-like growth factor binding protein 4	Igfbp4	ILMN_2694955	0.184186	0.84697	0.00487045	0.81886	0.654708	1.03251	0.985128	0.998603	0.298304	0.874506	0.00479096	0.817717
KDnwuv_JnXKXbNeR4k	dihydrolipoamide S-succinyltransferase (E2 component of 2-oxo-glutarate complex)	Dlst	ILMN_1237507	0.981232	1.00173	0.0345793	0.884398	0.117574	0.887198	0.248077	0.924626	0.0763194	0.888729	0.000884066	0.817737
o6eV6SP6CPqKJ6IL.U	vacuolar protein sorting 16 (yeast)	Vps16	ILMN_2893683	0.114174	0.902631	0.00822314	0.873128	0.826721	1.01502	0.179975	0.936602	0.155443	0.916192	0.00151412	0.817774
fecKhdKRuUlj4WnHO8	asparaginase homolog (S. cerevisiae)	Aspg	ILMN_2615380	0.74314	1.03842	0.0187588	1.14577	0.0154319	0.695785	0.00647536	0.744178	0.0411832	0.722516	0.080282	0.852658
ZkvdR7gK7QXoUxoY48	G protein-coupled receptor kinase 5	Grk5	ILMN_1249435	0.00192394	0.754569	0.0475609	1.09317	0.888225	0.990135	0.160571	0.925639	0.00261383	0.747125	0.865103	1.01188
lCrIu0eGAjpO7o4lHo	Rho GTPase activating protein 18	Arhgap18	ILMN_1248002	0.0128655	1.18529	0.118368	0.84244	0.335831	1.10606	0.123854	1.23629	0.0155498	1.311	0.806291	1.0415
6V6IigqLrl_uwtAOy4	expressed sequence AI597468	AI597468	ILMN_3160449	0.194189	0.917318	0.00628527	0.84143	0.789911	0.975736	0.545294	0.971958	0.117786	0.89506	0.0070421	0.817834
61W4KK4R5JqdJ7E_MQ	DENN/MADD domain containing 6B	Dennd6b	ILMN_2671266	0.569201	1.03552	0.0161277	0.857893	0.768228	0.980508	0.424513	0.953322	0.781465	1.01533	0.00784987	0.817848
l1YuGn1552Zx53GZa0	ancient ubiquitous protein 1	Aup1	ILMN_1252199	0.467679	1.04934	0.572458	1.02869	0.1832	0.871464	0.0310165	0.795097	0.417501	0.914463	0.0342501	0.817907
iaJ4iFKfUTABiucN6U	dCTP pyrophosphatase 1	Dctpp1	ILMN_1228334	0.000154969	0.75486	0.0275451	0.890814	0.400035	1.07402	0.383484	0.942739	0.0104333	0.810733	0.0166772	0.839805
xOI3MATP1Ksl9eUqec	heat-responsive protein 12	Hrsp12	ILMN_2816876	0.90127	0.987364	0.282409	0.950789	0.331602	0.903919	0.164645	0.860333	0.383419	0.892497	0.0576549	0.817995
iR58HDqMuc60aOn38s	transmembrane and coiled-coil domains 1	Tmco1	ILMN_2711651	0.802051	0.972772	0.0497553	0.685506	0.72026	1.09392	0.38547	1.19329	0.765533	1.06414	0.397846	0.818005
cXQoESQsOjlF5VJPOo	RIKEN cDNA 2410015M20 gene	2410015M20Rik	ILMN_1230931	0.114001	0.917027	0.395199	1.0453	0.0712866	0.850006	0.0148177	0.824984	0.0030665	0.779478	0.0313677	0.862359
cXpFNNf9x6HCSuA3dU	NA	NA	ILMN_1226639	0.00155015	0.755203	5.9017e-05	0.649294	0.684378	0.952974	0.556036	0.952819	0.00482669	0.719689	9.6005e-05	0.61866
upMypSJVRG8oS4iu7M	potassium channel, subfamily K, member 5	Kcnk5	ILMN_1232263	0.0614452	0.804549	0.719339	0.95696	0.669521	0.960543	0.279803	0.856959	0.0456733	0.772803	0.0323897	0.820076
TkqP7FnuVu0nXqiF.w	methyltransferase like 17	Mettl17	ILMN_2856668	0.17403	0.916541	0.0073191	0.780841	0.563075	1.0314	0.563762	1.0481	0.449507	0.945324	0.0212392	0.818395
W5XxABO9AU5fw7_10I	TBC1 domain family, member 8	Tbc1d8	ILMN_1255779	0.0299362	0.75524	0.0167867	0.690739	0.378132	1.13812	0.0564915	1.3936	0.318156	0.859556	0.840197	0.962614
NqS4npbuogpPUCJB.Q	syntrophin, gamma 2	Sntg2	ILMN_2985548	0.008866	0.720835	0.0898135	0.842728	0.443632	1.03424	0.620851	1.03043	0.019708	0.745519	0.200419	0.86837
TUqB3T6lNeX.XbC3g0	mitochondrial ribosomal protein L35	Mrpl35	ILMN_2753924	0.00124585	0.755842	0.000458173	0.76059	0.0616164	1.14109	0.118385	1.17637	0.0417795	0.862482	0.192404	0.894736
Hnooee8X.ktrfAijqU	SWI/SNF related, matrix associated, actin dependent regulator of chromatin, subfamily d, member 2	Smarcd2	ILMN_1216116	0.00427827	0.708475	0.0911754	0.843467	0.556717	1.02468	0.937341	1.00627	0.00833703	0.725958	0.154466	0.848755
QrisCEq.Xx8Gj_Jn3s	ADP-ribosylation factor-like 5A	Arl5a	ILMN_2692989	0.00308172	0.756094	0.000260548	0.735133	0.0317242	1.21505	0.0574084	1.20217	0.307478	0.918693	0.122938	0.883755
TdDlE4RhMoBSlX50eo	G protein-coupled receptor 146	Gpr146	ILMN_3156208	0.342813	0.868333	0.0269736	0.747433	0.86254	0.980878	0.471622	1.09543	0.326855	0.851729	0.195718	0.818764
B4A9wrqnpiOnS6sIkc	zinc finger proten 607	Zfp607	ILMN_2914036	0.000689443	0.756152	0.00314759	0.801493	0.362991	1.13955	0.761587	0.971641	0.202905	0.861674	0.00406514	0.778764
ciVRA7OC4.y8U6Sfq0	zinc finger protein 790	Zfp790	ILMN_2735766	0.000883374	0.756191	0.000779407	0.738118	0.24101	1.09256	0.062893	1.17416	0.0152576	0.826186	0.00946203	0.866666
6S6TfqAOh2rTjCo_r0	solute carrier family 35, member B1	Slc35b1	ILMN_2495289	0.00256423	0.756407	0.0120628	0.726684	0.927733	0.985771	0.139778	1.23195	0.0185802	0.745644	0.461094	0.895241
ZYgeipI5_1NCeLAr64	polymerase (DNA-directed), delta 3, accessory subunit	Pold3	ILMN_2720995	0.164072	0.940831	0.000134194	0.713142	0.137654	1.10688	0.123843	1.14857	0.481534	1.04139	0.0115998	0.819094
fEqf6NV2hVfoRIogoI	stress-associated endoplasmic reticulum protein 1	Serp1	ILMN_2805945	0.00789288	0.77233	0.142938	0.843493	0.587491	1.04398	0.971576	1.00368	0.0281048	0.806299	0.158809	0.846599
BURbkhDT.s6vCJRtto	two pore channel 1	Tpcn1	ILMN_1217102	0.060472	0.853543	0.00252068	0.760464	0.539604	1.08087	0.385103	1.07741	0.509272	0.92257	0.0392407	0.819332
lajLSLBVIH.se0OLTo	growth factor receptor bound protein 14	Grb14	ILMN_2625280	0.0122907	0.756555	0.00152311	0.573287	0.480525	1.16204	0.144609	1.23314	0.465655	0.87915	0.0290691	0.706942
KlTEcolL3u1SuF0A6o	WD repeat domain 11	Wdr11	ILMN_2476131	0.833747	0.990631	0.0112746	0.829349	0.11827	0.909577	0.830946	0.988692	0.0891562	0.901055	0.0182904	0.81997
Qt7XZ__gp.596cxHnI	eukaryotic translation initiation factor 1A domain containing	Eif1ad	ILMN_2968032	0.00306587	0.756568	0.000726925	0.716383	0.598795	1.03048	0.453306	1.05236	0.00798094	0.779631	0.00427292	0.753896
lFEqCDOgV_uqJVB.5I	spastic paraplegia 20, spartin (Troyer syndrome) homolog (human)	Spg20	ILMN_1244819	0.022913	0.756781	0.000477125	0.692447	0.0942019	1.21305	0.0322284	1.25842	0.447726	0.918013	0.0990613	0.871389
rbq6KN3i9ClFuvUhBw	dynamin 1-like	Dnm1l	ILMN_3111421	0.000585895	0.756808	0.0129929	0.873556	0.0526665	1.16388	0.0941636	1.14034	0.0639364	0.880836	0.96511	0.996149
u7vkdJinHqI59LtfRI	fumarate hydratase 1	Fh1	ILMN_2780489	0.0743553	0.885285	0.0969126	0.766681	0.416568	1.07711	0.277752	1.06971	0.524774	0.953551	0.242896	0.820123
iIJRHj17ntP4vzt3VQ	uroporphyrinogen III synthase	Uros	ILMN_2498173	0.247593	0.929342	2.51914e-05	0.654782	0.960762	1.00575	0.0312004	1.25286	0.311693	0.934683	0.0154924	0.820347
EDiVAoEo6xUiWShoh4	ancient ubiquitous protein 1	Aup1	ILMN_2682623	0.42347	0.963466	0.210326	0.960952	0.195855	0.934099	0.0086743	0.853682	0.0926603	0.899973	0.000368219	0.820347
0oQS6l_rwRnivcTz2k	solute carrier family 35, member E2	Slc35e2	ILMN_1242542	0.000365653	0.756974	0.00229774	0.705118	0.236988	1.06111	0.350095	1.0685	0.00206524	0.803233	0.0119364	0.75342
cf4NBef.RLr.CRTr5Q	peroxisomal biogenesis factor 19	Pex19	ILMN_2970834	0.917535	0.988146	0.0350428	0.713295	0.459823	1.14864	0.312	1.1503	0.479955	1.13503	0.27106	0.8205
H1r019UulCRPB3dMR4	SRY-box containing gene 5	Sox5	ILMN_2631143	0.0169468	0.842899	0.0849623	0.844009	0.276785	1.12346	0.399745	1.06512	0.583835	0.946965	0.340396	0.898969
NFX8IguRLivxISCU9E	RIKEN cDNA 0610012H03 gene	0610012H03Rik	ILMN_2682917	0.00108033	0.757152	0.000738404	0.680983	0.160047	1.25462	0.233628	1.17509	0.702264	0.949935	0.081808	0.800213
ck_UnXlUEfgXucb.4I	zinc finger and BTB domain containing 21	Zbtb21	ILMN_3085946	0.000212639	0.757249	0.0192864	0.87159	0.14158	1.07496	0.905723	0.990876	0.00173644	0.814014	0.01393	0.863638
6dFMsaOH78TOn1foJU	seven in absentia 2	Siah2	ILMN_1226332	0.00396673	0.757362	0.00105855	0.761218	0.649617	1.03612	0.70275	1.04267	0.0106897	0.784718	0.0155044	0.793696
ovUrSUqcRIAFe3QBVU	rhomboid, veinlet-like 2 (Drosophila)	Rhbdl2	ILMN_2891245	0.00946302	0.75738	0.0128791	0.765982	0.0945632	1.22733	0.177974	1.22269	0.537261	0.929556	0.672306	0.93656
KXUBACVfvgGjiEUROg	asunder, spermatogenesis regulator	Asun	ILMN_2694356	0.00246527	0.757457	0.00168432	0.813694	0.0942019	1.16416	0.0866251	1.17472	0.147694	0.8818	0.613124	0.95586
Krb90nB5FPxQ15VC64	disabled 2, mitogen-responsive phosphoprotein	Dab2	ILMN_3091641	0.257904	0.903931	0.00126859	0.807806	0.804605	1.01688	0.862112	1.01626	0.397792	0.919192	0.0117195	0.820941
Ku0KfQUrV313h3pFOU	bifunctional apoptosis regulator	Bfar	ILMN_2987995	0.502184	0.948797	0.025665	0.858283	0.561871	0.961467	0.511704	0.956617	0.212205	0.912237	0.0275312	0.821048
6pcK88LhHiiyoUErpc	leukocyte receptor cluster (LRC) member 1	Leng1	ILMN_1234337	0.000245491	0.757536	5.61663e-05	0.752291	0.862133	1.01895	0.891118	1.01007	0.00482669	0.771894	0.000637609	0.759866
rEpVB6Ko3FYBV69EeA	RAB43, member RAS oncogene family	Rab43	ILMN_3155342	0.00991125	1.23244	0.973184	0.997375	0.00548614	0.784617	0.00199893	0.746879	0.725379	0.966992	0.00881417	0.744919
Ne4hI7nui5586og7ng	interferon-induced protein with tetratricopeptide repeats 3	Ifit3	ILMN_2944666	0.351628	0.852821	0.0364289	0.643237	0.815096	1.04047	0.455915	1.27677	0.551175	0.887335	0.510234	0.821265
3Ogs46.hzOku_ySXdo	YTH domain containing 1	Ythdc1	ILMN_1229688	0.00309321	0.757656	0.00119214	0.812518	0.0572494	1.12991	0.271959	1.09349	0.0537032	0.856085	0.0842218	0.888481
EUnkipFEKkXwUnXjdA	KRAB-A domain containing 1	Krba1	ILMN_2876712	0.484013	1.02888	0.103864	0.887289	0.253396	0.941013	0.322384	0.925755	0.585597	0.968194	0.0134064	0.821412
QnN0o5YE4v3f4Xb6gA	CDC-like kinase 1	Clk1	ILMN_1254814	0.0156452	0.757723	0.0118073	0.73287	0.662897	1.07744	0.0872352	1.22183	0.13451	0.816405	0.381885	0.895447
liKi9CUvOJBFx3eHiU	solute carrier family 46, member 1	Slc46a1	ILMN_2909275	0.000113168	0.757912	0.000575247	0.752027	0.974497	0.995685	0.663555	0.962078	0.00480402	0.754641	0.00180781	0.723509
Nb0ptd1l1ARdFxHeQ8	G protein-coupled receptor 182	Gpr182	ILMN_2765378	0.170301	0.906699	0.295779	0.897277	0.0727507	0.852446	0.166289	0.829771	0.00313153	0.772913	0.00394479	0.744535
QwdLodh9SUBQNQGe94	Hbs1-like (S. cerevisiae)	Hbs1l	ILMN_1229378	0.00115429	0.757968	4.65e-05	0.723827	0.95523	0.995946	0.641618	1.02351	0.00181001	0.754895	0.000220973	0.740848
cELnIlVaB6DCUpVErw	arginine vasopressin-induced 1	Avpi1	ILMN_2813186	0.818097	1.02557	0.000394255	1.35351	0.0490644	0.809557	0.0112628	0.747152	0.112913	0.830257	0.918642	1.01128
TcgxXo6fd_1FY3Vu8U	SWI/SNF related, matrix associated, actin dependent regulator of chromatin, subfamily a, member 2	Smarca2	ILMN_3154810	0.0762374	0.900603	0.000664306	0.723441	0.307333	1.05967	0.227983	1.13604	0.354931	0.954346	0.059838	0.821857
TSM6oa6dx.UixBaEe4	heterogeneous nuclear ribonucleoprotein H1	Hnrnph1	ILMN_1256671	0.000702947	0.758076	0.000315539	0.666247	0.256264	1.07485	0.107381	1.12741	0.00698334	0.814819	0.00443291	0.751131
f.7zOS.VAffJIXUCSU	MAX-like protein X	Mlx	ILMN_2620510	0.00502822	0.758202	0.0206387	0.844721	0.61203	1.08244	0.621016	1.06745	0.114459	0.820705	0.360841	0.901697
Hq730H6EsgDKTQu4Fo	synovial sarcoma translocation, Chromosome 18	Ss18	ILMN_1233813	0.0311924	0.758341	0.00599625	0.661903	0.284704	1.23844	0.0974855	1.33793	0.749171	0.939159	0.468106	0.88558
xp4uCCIigMko9SrVco	choline dehydrogenase	Chdh	ILMN_3109728	0.11188	1.10616	0.0172203	0.91686	0.0289981	0.834341	0.108807	0.896849	0.307054	0.922912	0.00853765	0.822285
6VeF.Ch1LU0PqUoqUM	ectonucleoside triphosphate diphosphohydrolase 8	Entpd8	ILMN_2744998	0.0150046	0.758449	0.00346639	0.701918	0.0923852	0.905623	0.147448	0.910742	0.00675166	0.686869	0.00231244	0.639265
0hBGK11eu3kQo5deSI	RIKEN cDNA 1110057K04 gene	1110057K04Rik	ILMN_2967362	0.00253946	0.758468	0.00109536	0.752394	0.040182	1.1229	0.19116	1.11628	0.038555	0.851681	0.0522337	0.839884
KGoiIoGIoy4u7iLlxE	chemokine (C-C motif) ligand 25	Ccl25	ILMN_2942353	0.0120722	0.758805	0.00164362	0.689428	0.450789	1.09974	0.0879856	1.22825	0.125734	0.834486	0.14798	0.846788
6l7t0RQg35cF7SLlw0	vacuolar protein sorting 54 (yeast)	Vps54	ILMN_2451470	0.000539578	0.758869	7.98745e-06	0.711832	0.00585487	1.25611	0.0166862	1.22149	0.355581	0.953221	0.0160425	0.869495
HV_k_oAkJSApSjcu3U	Fc receptor, IgG, low affinity IIb	Fcgr2b	ILMN_3102376	0.232724	0.904726	0.00341998	0.853719	0.298088	0.877607	0.781887	0.963532	0.0341933	0.793994	0.0991452	0.822586
N8KPBXQL3fTB5fhv6o	ELAV (embryonic lethal, abnormal vision)-like 1 (Hu antigen R)	Elavl1	ILMN_1226834	0.000284368	0.759051	0.000232221	0.681521	0.589524	1.07483	0.0811698	1.27945	0.0660489	0.815852	0.232456	0.871971
0SXnDonnVeAgjnv1Co	NOP2 nucleolar protein	Nop2	ILMN_2688383	0.237091	0.917469	0.027394	0.877995	0.29346	0.900178	0.0385602	0.890721	0.0156763	0.825886	0.00257209	0.782048
xYh7DTgcpA9RMBD550	alcohol dehydrogenase 5 (class III), chi polypeptide	Adh5	ILMN_1217813	0.171912	0.899715	0.201391	0.894788	0.792534	1.03078	0.277509	0.919421	0.269552	0.92741	0.0635783	0.822688
ufc.sRO0H6h9831PNU	cell division cycle 73, Paf1/RNA polymerase II complex component	Cdc73	ILMN_1216938	0.0402745	0.84626	0.0521886	0.844468	0.244202	1.10651	0.05074	1.16509	0.503044	0.936393	0.881098	0.983882
rUoSuIjKhCdKPotfV0	optineurin	Optn	ILMN_2907370	0.122274	1.14535	0.000748124	0.83273	0.817749	0.977972	0.843127	0.988036	0.138695	1.12012	0.00442696	0.822767
NQurbRXcQSQPcF14Xk	dehydrogenase/reductase (SDR family) member 1	Dhrs1	ILMN_2639397	0.16537	0.851181	0.176068	0.905997	0.743745	0.979737	0.205478	0.908355	0.149145	0.833933	0.0184267	0.822967
Q_K3qaiaWLpmKJbxSI	barrier to autointegration factor 1	Banf1	ILMN_2745971	0.0601501	1.15271	0.0272546	1.14828	0.00346935	0.788476	0.00464766	0.747533	0.27311	0.908881	0.0555812	0.858375
xgiKbLT3S6nweOB6QI	cutC copper transporter homolog (E.coli)	Cutc	ILMN_2834370	0.00267568	0.759253	5.01988e-05	0.690632	0.0415185	1.20033	0.0119111	1.31743	0.196056	0.911354	0.183751	0.909856
9V3fuwTuwUjn.k.v4o	DNA segment, Chr 15, ERATO Doi 621, expressed	D15Ertd621e	ILMN_2698239	0.0463047	0.759299	0.000648079	0.711967	0.0109911	1.30451	0.0132186	1.33426	0.949656	0.990511	0.571716	0.949953
KqFe4_gBHzUCtI3x7E	zinc finger protein 68	Zfp68	ILMN_2455192	0.0362514	0.759301	0.00898233	0.711073	0.032223	1.35658	0.0159457	1.45538	0.850379	1.03005	0.810514	1.03488
6JNOovhfxXF.hHh7XU	frizzled homolog 7 (Drosophila)	Fzd7	ILMN_2907560	0.0272357	0.759496	0.0424736	0.812715	0.455689	1.1637	0.791385	0.966268	0.51198	0.883828	0.0389901	0.7853
3Bku4tdIXyCTExnoEI	spastin	Spast	ILMN_1224658	0.176697	0.895561	0.0586041	0.77991	0.279339	1.11861	0.611373	1.05569	0.985615	1.00178	0.204839	0.823345
ipEu1NOU.DfuXlf1Jc	solute carrier family 31, member 1	Slc31a1	ILMN_1254437	0.000456132	0.759997	2.69232e-05	0.621693	0.181292	1.09994	0.0456804	1.24744	0.0145675	0.83595	0.00744662	0.775526
f0tVKf6qy5eIa7b7cQ	zinc finger protein 691	Zfp691	ILMN_2813594	0.0084605	0.838406	0.169088	0.847143	0.865355	0.987237	0.410965	0.94278	0.0160102	0.827705	0.128949	0.798669
iq_.X7q0y0xfeOK6JQ	reelin	Reln	ILMN_2704257	5.91733e-05	0.760031	0.00750057	0.796456	0.0145531	1.85479	0.0371513	1.60007	0.0320703	1.4097	0.137245	1.27439
lt7ci4MfRI3T8qIl60	KRAB-A domain containing 1	Krba1	ILMN_2752234	0.659566	0.968922	0.0104828	0.803476	0.99584	1.00056	0.751596	1.02496	0.704033	0.969468	0.0245897	0.823534
TXgSekMCDvpCSjVAbQ	proteasome (prosome, macropain) 26S subunit, non-ATPase, 14	Psmd14	ILMN_2933914	0.0266067	0.760058	0.0225188	0.636606	0.299256	1.29736	0.188114	1.33183	0.95571	0.986071	0.470721	0.847852
99inmcq0dcmt7tN5Ts	F-box and leucine-rich repeat protein 6	Fbxl6	ILMN_1216206	0.0697222	0.89051	0.0107512	0.86489	0.804605	0.980746	0.393984	0.952206	0.0907814	0.873364	0.00119466	0.823554
6ef0rk_KrDQx86fzio	death effector domain-containing	Dedd	ILMN_2857679	0.00499702	0.760092	0.0010444	0.703366	0.438647	1.13232	0.0801384	1.29457	0.283111	0.860667	0.461479	0.910554
6R_wCJ6oX12ooGdXtQ	CTD (carboxy-terminal domain, RNA polymerase II, polypeptide A) small phosphatase 1	Ctdsp1	ILMN_2714397	0.688652	1.02874	0.0460534	0.902842	0.228875	0.903294	0.136628	0.912292	0.229826	0.929258	0.0136043	0.823656
r5UQI5TUH_ihHjqFRQ	NA	NA	ILMN_2672325	0.0416693	0.700142	0.12113	0.847473	0.321743	0.903894	0.205995	0.929445	0.0250395	0.632855	0.0685386	0.787679
9yV.U4mP3WfbnmAncY	gamma-glutamyl carboxylase	Ggcx	ILMN_1232184	0.0697222	0.845859	0.0342985	0.798942	0.411382	0.94585	0.729852	1.03148	0.0310586	0.800056	0.0914148	0.824092
6enl5KoZXXkjjRTUfE	eukaryotic translation elongation factor 2	Eef2	ILMN_1252294	0.88655	1.01422	0.836293	1.02124	0.331086	0.880655	0.0887871	0.807006	0.363799	0.893179	0.106547	0.824143
NWBfSf36f4j7iFak1U	NA	NA	ILMN_1255772	0.0348927	0.899238	0.561577	0.958282	0.0406005	0.86072	0.0568049	0.816396	0.000692698	0.773992	0.0048141	0.782338
KRtBKjiOiqLpzv0T3U	ADP-ribosylation factor-like 5B	Arl5b	ILMN_2988191	5.62868e-05	0.760134	0.0213153	0.818256	0.835023	1.0146	0.879498	1.01403	0.000329604	0.771231	0.0182007	0.829735
0kx7ktJ1T9Hl_OAti8	Ewing's tumor-associated antigen 1	Etaa1	ILMN_1240716	0.000401337	0.760213	9.74975e-05	0.696034	0.00548614	1.25752	0.013146	1.27367	0.46131	0.955979	0.0916201	0.886517
WCBOi6XdKeEuSRTSBo	DnaJ (Hsp40) homolog, subfamily C, member 2	Dnajc2	ILMN_1249242	0.887675	0.989618	0.000751267	0.827731	0.987135	0.998459	0.957932	0.996125	0.852481	0.988093	0.00709422	0.824523
x8T1SqEEei4EG5n1vk	NA	NA	ILMN_2534197	0.0224435	0.760378	0.0028455	0.762686	0.436533	0.912842	0.158606	0.883348	0.0071389	0.694105	0.000420128	0.673717
oTpU43YUvMXUS4VyUk	single-strand selective monofunctional uracil DNA glycosylase	Smug1	ILMN_2620520	0.0254351	0.760684	0.00357393	0.856109	0.0626378	1.2661	0.778933	1.01386	0.773956	0.963098	0.00340658	0.867974
oIdeD2wqNwwrTL6kxU	prolyl endopeptidase	Prep	ILMN_2973020	0.007541	0.760911	0.0266418	0.790447	0.676637	1.07898	0.387018	1.1392	0.185229	0.821008	0.497146	0.90048
rhKgK71Lx9_CxAB5aY	coiled-coil-helix-coiled-coil-helix domain containing 7	Chchd7	ILMN_1240104	0.0595217	0.728939	0.0110074	0.639681	0.61049	1.10152	0.113006	1.28933	0.240864	0.802942	0.273335	0.824759
Zux5L7l.3EEeT4MB_0	beta-gamma crystallin domain containing 3	Crybg3	ILMN_2699028	0.00342619	0.760968	0.00367468	0.728036	0.141204	1.14146	0.028931	1.21677	0.0922741	0.868614	0.211091	0.885852
clLNLq4n0oJLR1_hN4	transmembrane protein 62	Tmem62	ILMN_2633670	0.122738	0.936512	0.0467423	0.797129	0.118518	0.912506	0.636099	1.03485	0.0129473	0.854572	0.12576	0.824906
Bn.4BR4nnJRoJ6L_l4	RIKEN cDNA 1600014C10 gene	1600014C10Rik	ILMN_2822842	0.00754833	0.761411	3.67599e-05	0.486669	0.117249	1.16881	0.122861	1.36919	0.217134	0.889947	0.0104494	0.66634
WA2R5J0CUZ6IG0YF9o	RIKEN cDNA 0610037L13 gene	0610037L13Rik	ILMN_2622630	0.14423	0.907333	0.072337	0.893341	0.0451921	0.852264	0.119801	0.900241	0.00526883	0.773287	0.00805136	0.804223
upqMCJlCUJJ.w_FSCM	NA	NA	ILMN_2764136	0.0311924	0.866765	0.0512709	0.8475	0.589259	1.04492	0.432518	1.08051	0.101262	0.9057	0.286963	0.915728
6Tnnd6Mnx98Q7ED1k0	REV3-like, catalytic subunit of DNA polymerase zeta RAD54 like (S. cerevisiae)	Rev3l	ILMN_1236221	0.0106348	0.761508	0.00443526	0.727182	0.0222427	1.25096	0.0309134	1.21507	0.64954	0.952618	0.216123	0.883577
KoxXPLq6nuO6dbj5cU	zinc finger with KRAB and SCAN domains 1	Zkscan1	ILMN_3154351	0.00340413	0.761775	0.0180859	0.767842	0.186081	1.09546	0.288659	1.09495	0.0282071	0.834492	0.113121	0.840744
fdJkUo7xfoV00Qp9H4	TatD DNase domain containing 2	Tatdn2	ILMN_2907499	0.219389	1.0965	0.029713	1.24842	0.0600682	0.82006	0.0219255	0.660847	0.107753	0.899198	0.00675433	0.825017
ujUCXgHIHqQd0kgYmg	A kinase (PRKA) anchor protein (yotiao) 9	Akap9	ILMN_2678495	0.0963871	0.882263	0.000153975	0.757428	0.31132	1.1022	0.2237	1.08926	0.777522	0.972432	0.00381946	0.825037
3FApdVKXuVM1FJl8w8	caspase 7	Casp7	ILMN_2648548	0.00396673	0.761915	0.0162684	0.843718	0.543966	1.03392	0.47781	1.06428	0.0107476	0.787761	0.181733	0.897953
rdV9UpJ3ffkiU6ShPw	NECAP endocytosis associated 1	Necap1	ILMN_2854878	0.121051	0.900026	0.00578149	0.874362	0.600572	0.97424	0.296823	0.943739	0.0914404	0.876841	0.000862236	0.82517
0oDlQrQCCWgJF1I6eo	BUD31 homolog (yeast)	Bud31	ILMN_2781966	0.0846063	0.898404	0.000222387	0.814378	0.421259	0.912883	0.876874	1.01327	0.0586704	0.820138	0.0125933	0.825182
QteXx7_.8.Okg7OmHs	cleavage stimulation factor, 3' pre-RNA, subunit 3	Cstf3	ILMN_2615837	0.016237	0.761915	0.00778728	0.740017	0.0318659	1.341	0.0609092	1.4087	0.877334	1.02173	0.804912	1.04246
irYX146ii31zeTbnXo	N(alpha)-acetyltransferase 15, NatA auxiliary subunit	Naa15	ILMN_2420368	0.00012633	0.76199	0.000487159	0.794824	0.0963977	1.16758	0.180603	1.06853	0.103642	0.889685	0.00370867	0.849294
KXfzpQLRwVQuBcCdVA	serine (or cysteine) peptidase inhibitor, clade A, member 3M	Serpina3m	ILMN_2728473	0.00213449	0.772261	0.0527999	0.849228	0.00319962	1.27464	0.136831	1.23182	0.837614	0.984353	0.704424	1.0461
rUBBejzeeXqw30RCHg	tripartite motif-containing 39	Trim39	ILMN_1251912	0.00322527	0.762403	0.001043	0.709055	0.591577	1.05106	0.117694	1.16971	0.0106278	0.801329	0.00794331	0.829392
Eqz.FHH7HeX9W4bSdo	pregnancy-specific glycoprotein 23	Psg23	ILMN_2972829	0.0511044	0.880152	0.008798	0.715496	0.712597	1.04541	0.343677	1.15422	0.416608	0.92012	0.215264	0.825837
BnKAXQkFARutUR5XpE	zinc finger with KRAB and SCAN domains 17	Zkscan17	ILMN_2916791	0.651197	1.03399	0.0937153	0.914975	0.145398	0.89533	0.0956885	0.902604	0.303082	0.925767	0.00224698	0.82586
Q9xHtJM3sf.fe0mpRI	RNA binding motif protein 48	Rbm48	ILMN_2940358	0.00509581	0.762785	0.000468655	0.788367	0.0306631	1.17606	0.0400459	1.16045	0.160742	0.897084	0.0878284	0.914865
9bnpF5.E7sP7vcTRL0	SMEK homolog 1, suppressor of mek1 (Dictyostelium)	Smek1	ILMN_3000456	0.000961132	0.762787	0.00194869	0.69567	0.144127	1.18806	0.0555652	1.2474	0.269037	0.906235	0.193058	0.867776
Hsr7q7qivisioIq2Io	damage specific DNA binding protein 1	Ddb1	ILMN_2620930	0.575233	1.05454	0.425146	1.05511	0.0854887	0.841377	0.0144774	0.782994	0.315045	0.887269	0.0173701	0.826143
rSzRvzyF8n1fe4OTPE	signal transducing adaptor molecule (SH3 domain and ITAM motif) 1	Stam	ILMN_1248771	0.00220977	0.817167	0.0656104	0.849614	0.0216547	1.19216	0.0682392	1.17871	0.712809	0.974191	0.98867	1.00145
9p_Uf6qflEx_UAl7D0	glyoxylate reductase/hydroxypyruvate reductase	Grhpr	ILMN_2697693	0.163285	1.10713	0.158693	0.868637	0.196168	0.891335	0.170567	0.951178	0.833414	0.986826	0.10612	0.826229
QcIu41KVcfVfIQ3juQ	prospero-related homeobox 1	Prox1	ILMN_2894355	0.720679	1.02944	0.0558004	0.815172	0.703925	1.03754	0.928528	1.01375	0.539036	1.06809	0.102419	0.826378
rQHt6PXeoH5.X_nk0I	protein phosphatase 1 (formerly 2C)-like	Ppm1l	ILMN_2662456	0.000738738	0.763082	0.0220264	0.852468	0.0465831	1.1477	0.092138	1.0962	0.0222663	0.875789	0.311185	0.934479
9XVE95tOftvMPHWiEo	B cell leukemia/lymphoma 6	Bcl6	ILMN_1230353	0.0456406	0.500117	0.569283	0.850114	0.583209	1.26877	0.585599	1.13103	0.209274	0.634536	0.921791	0.961507
HeeFIlRfefAyhKc._U	C2 calcium-dependent domain containing 3	C2cd3	ILMN_2627713	0.0998437	0.904772	0.000388413	0.832539	0.753652	0.979581	0.882803	0.993147	0.0858931	0.886298	0.0014084	0.826833
9V.lCCIOCG61KKdxJE	NOL1/NOP2/Sun domain family, member 5	Nsun5	ILMN_2796028	0.120656	0.908521	0.0412639	0.914453	0.468776	0.960196	0.0516404	0.904226	0.0536777	0.872358	0.00106016	0.826872
ZT97s_lg4PkIcEhtxI	protein phosphatase 6, regulatory subunit 3	Ppp6r3	ILMN_1235583	0.0419794	0.763094	0.0276413	0.763559	0.204911	1.20414	0.0479089	1.41341	0.600061	0.91887	0.637657	1.07922
TEiHSU695Io30p3Xe0	ATP synthase, H+ transporting, mitochondrial F0 complex, subunit F pseudogene	LOC654426	ILMN_2876629	0.493499	1.05616	0.107039	1.12408	0.0268165	0.772366	0.0176514	0.736714	0.0165013	0.815742	0.00766888	0.828127
BUgoqSShCqehQ9E.fo	plexin A1	Plxna1	ILMN_2918155	0.0268908	0.763144	0.00521044	0.664334	0.726346	0.954074	0.304169	1.10193	0.0192769	0.728096	0.0258165	0.732051
fh_BPJiKt4klt4kluo	transcription factor 7 like 2, T cell specific, HMG box	Tcf7l2	ILMN_2641647	0.848907	0.98069	0.0548465	0.890128	0.399041	0.913889	0.316229	0.92915	0.18098	0.896242	0.00375804	0.827063
oQngF3r41AoTYThVQE	cytochrome P450, family 2, subfamily c, polypeptide 67	Cyp2c67	ILMN_3074610	0.0136009	0.763296	0.000178627	0.577043	0.486628	1.06625	0.102688	1.23119	0.0566631	0.813867	0.00726958	0.710449
B6IfF4I_QpzF6KOGNU	COP9 (constitutive photomorphogenic) homolog, subunit 4 (Arabidopsis thaliana)	Cops4	ILMN_2729985	0.342171	0.947299	0.000546816	0.775714	0.943833	0.992858	0.454225	1.0663	0.403073	0.940534	0.0150583	0.827144
Z.veYoiWSfQYerlSTQ	growth arrest and DNA-damage-inducible 45 gamma	Gadd45g	ILMN_2744890	0.142325	0.59926	0.742458	0.88167	0.673297	0.873648	0.892414	0.938267	0.100258	0.523542	0.681411	0.827242
ZonC2CfRQUDTXuKOeU	GDP-mannose pyrophosphorylase A	Gmppa	ILMN_1232272	0.111504	0.882694	0.0225188	0.8658	0.685702	0.96042	0.538376	0.955586	0.100845	0.847757	0.035149	0.827346
QkXdCvn.rvQq1XL3SE	PRP40 pre-mRNA processing factor 40 homolog B (yeast)	Prpf40b	ILMN_2810331	0.632412	1.0284	0.00440189	0.809682	0.419889	0.947992	0.7517	1.02183	0.756154	0.974916	0.00726958	0.827354
rKeXSrf.nyJXJy0cgI	interferon gamma induced GTPase	Igtp	ILMN_2593554	0.31368	0.45043	0.102867	0.727077	0.320226	1.21784	0.584788	1.13807	0.454447	0.548553	0.240146	0.827464
HaoeqF4f_H.JfD3JWk	zinc finger and BTB domain containing 5	Zbtb5	ILMN_1248222	0.00171394	0.763399	0.0113792	0.883706	0.571648	1.03964	0.918177	1.00663	0.00612654	0.793664	0.0366014	0.889563
EO6I4uKGXES54Vk_p0	RuvB-like protein 2	Ruvbl2	ILMN_2690410	0.103243	0.932145	0.00302479	0.846251	0.0536953	0.896722	0.152148	0.92629	0.000767369	0.835875	0.00140309	0.783874
QohoFnEKCI6o5LKS54	tumor protein D52-like 1	Tpd52l1	ILMN_1249224	0.0435857	0.89892	0.597533	0.957109	0.0377878	0.853424	0.0535222	0.819347	0.00078453	0.76716	0.0130715	0.784204
9p.yDlf7tS4wG4_tU0	CDC like kinase 4	Clk4	ILMN_2851710	0.000949796	0.763801	0.0378124	0.870692	0.00533294	1.29205	0.0376239	1.15491	0.852563	0.986872	0.945673	1.00557
oYEA.SJ_IXqE.A10Ko	NA	NA	ILMN_1235366	0.0161585	0.763854	0.00285592	0.67141	0.36683	1.18347	0.110623	1.35993	0.550964	0.904001	0.599054	0.913068
ldQX4SDs0049OhRBAU	guanylate binding protein 11	Gbp11	ILMN_2837493	0.0468178	0.764161	0.0229959	0.724766	0.243175	1.16796	0.0962019	1.24937	0.467046	0.892511	0.528665	0.905501
Q5Jale1daSRl3wpa4c	G0/G1 switch gene 2	G0s2	ILMN_1257299	0.122738	1.38783	0.706188	0.899363	0.150097	0.716749	0.80034	0.920791	0.986542	0.994723	0.391335	0.828125
cQKX4pR7FwliTrLykI	cDNA sequence BC017643	BC017643	ILMN_1255776	0.000579598	0.764194	0.0326358	0.826665	0.190178	1.14984	0.135176	1.20495	0.112755	0.878704	0.970902	0.996087
ERJNN3tf37qO_sX6n0	RIKEN cDNA A730008H23 gene	A730008H23Rik	ILMN_1232341	0.806196	0.975546	0.0228973	0.824456	0.194504	0.927079	0.957713	1.00448	0.368821	0.904408	0.0596857	0.828148
ZYVLpsSPIlzj51I.oc	Sec23 interacting protein	Sec23ip	ILMN_2755804	0.000940435	0.764255	0.00895168	0.844145	0.0257333	1.10774	0.0771976	1.10206	0.0122302	0.846593	0.226933	0.930297
KvotRYeIce8lfs33_U	PRP3 pre-mRNA processing factor 3 homolog (yeast)	Prpf3	ILMN_2941431	0.00502149	0.764333	3.73054e-05	0.726201	0.236357	1.09703	0.174882	1.13089	0.0566026	0.838498	0.0170685	0.821255
3lY6Xi.hV7j1frOKkg	serum response factor binding protein 1	Srfbp1	ILMN_2815383	0.0102924	0.868038	0.108176	0.853147	0.0278805	1.13695	0.270042	1.1383	0.834568	0.986912	0.720009	0.971141
Z1YkqFRRHlzUwdomQg	dynamin binding protein	Dnmbp	ILMN_1218651	0.244099	1.0835	0.861669	1.02095	0.381299	0.921508	0.150014	0.811431	0.986982	0.998458	0.0489103	0.828433
rNQklegdN.noolU4H0	ubiquitin-like 7 (bone marrow stromal cell-derived)	Ubl7	ILMN_2972063	0.68172	1.0253	0.789294	0.98923	0.308302	0.932811	0.0173991	0.837516	0.537845	0.95641	0.00259965	0.828496
c30eG3GHzE0D_U4NX8	RIKEN cDNA 0610009B22 gene	0610009B22Rik	ILMN_2734484	0.015395	0.764346	0.0113843	0.655048	0.533824	1.16844	0.0716899	1.45111	0.606042	0.89309	0.807327	0.950548
NR6RoiOnCy8J_x53fo	stromal cell derived factor 4	Sdf4	ILMN_2726315	0.00145939	0.764375	0.00135319	0.696241	0.469092	1.06445	0.179957	1.12323	0.0193304	0.813638	0.021805	0.782036
lhdLrtO6Evr6f79Xro	ubiquitin-conjugating enzyme E2N	Ube2n	ILMN_1227863	0.000826515	0.764707	5.54981e-05	0.589914	0.252746	1.09544	0.112365	1.26602	0.0258432	0.837692	0.0215831	0.746842
HtujuD1UyKeuE7N6Cc	PDZ and LIM domain 5	Pdlim5	ILMN_2621862	0.175455	0.908227	5.30204e-05	0.763858	0.292994	0.902471	0.66883	1.0272	0.000410182	0.819649	0.000883435	0.784639
6R_BH5NIDDnheMOdUc	RWD domain containing 4A	Rwdd4a	ILMN_2696620	0.0268607	0.764739	0.00655214	0.653422	0.197944	1.21643	0.0632926	1.35625	0.642042	0.93025	0.444428	0.886205
HEV0kpEhGSjqs5o6Eg	mitochondrial translational initiation factor 3	Mtif3	ILMN_2632187	0.294765	0.932209	9.19503e-05	0.724003	0.518412	0.966709	0.0135423	1.14481	0.175046	0.901175	0.00381065	0.828849
c14dS4K4lHQoJipy5c	WW domain binding protein 1	Wbp1	ILMN_2951120	0.384209	0.948648	0.0130406	1.22761	0.0498871	0.859017	0.0168313	0.75352	0.0183677	0.814904	0.283345	0.92503
rqnH3JbjBFYEktHrSQ	TBC1 domain family, member 2B	Tbc1d2b	ILMN_2819859	0.00680628	0.792264	0.0554589	0.853161	0.104957	1.10659	0.669216	1.03209	0.0914923	0.876708	0.117249	0.88054
0pHx6yQoh5wKFScEB4	ubiquitin-conjugating enzyme E2A	Ube2a	ILMN_2476804	0.442201	0.929967	0.0168379	0.679743	0.492057	1.1176	0.157972	1.21968	0.767158	1.03933	0.267723	0.82907
foSsDK.ohIKkSmjuog	protocadherin 1	Pcdh1	ILMN_2597660	0.00363313	0.764745	0.000800783	0.84847	0.65366	0.935956	0.176521	0.890859	0.0129713	0.715768	0.00363756	0.755867
3dBA4PUR_B3lk9e5Rc	family with sequence similarity 126, member B	Fam126b	ILMN_2591592	0.649996	0.969716	0.028833	0.880069	0.550182	0.963723	0.33092	0.942227	0.401142	0.934538	0.00438589	0.829224
uZAfzOVSxKoEUqUwCo	predicted pseudogene 7609	Gm7609	ILMN_2881810	0.00209376	0.765019	0.0299072	0.868332	0.084685	1.15436	0.981069	1.00263	0.0418833	0.883107	0.128004	0.870616
opiE3voQgJNxQE0iT0	A kinase (PRKA) interacting protein 1	Akip1	ILMN_2729762	0.208024	0.824401	0.0203906	0.714483	0.57193	1.07661	0.265913	1.16062	0.515032	0.887555	0.246335	0.829246
xs7TVdAVUe5dWI0o6g	USO1 vesicle docking factor	Uso1	ILMN_2503318	0.00149314	0.759094	0.06576	0.853516	0.505184	1.05483	0.911229	1.00892	0.00959651	0.800717	0.124276	0.861132
Tt1Ivt10EYesBU2XIU	poly (A) polymerase alpha	Papola	ILMN_2602011	0.715146	0.963755	0.00333097	0.763125	0.593629	0.94629	0.107863	1.0867	0.277993	0.911991	0.0293912	0.82929
QhI5Je4EYiy5JADj.Q	torsin A interacting protein 2	Tor1aip2	ILMN_2754220	0.0479879	0.76505	0.00537787	0.646573	0.185318	1.25808	0.0493422	1.56106	0.846478	0.962497	0.965006	1.00934
TEkwQE4pQgs59W7qV4	vacuolar protein sorting 16 (yeast)	Vps16	ILMN_1230082	0.324772	0.945856	0.000637855	0.809857	0.55155	0.963777	0.632369	1.02405	0.205755	0.911595	0.00202532	0.829333
fRQ06Se8yVik7zdT9I	asparagine-linked glycosylation 12 (alpha-1,6-mannosyltransferase)	Alg12	ILMN_2869182	0.00141173	0.765117	0.0116645	0.780438	0.815776	1.0276	0.0621149	1.2502	0.0120957	0.786234	0.848831	0.975701
NrxNCu.W3hehSCCOBo	calreticulin 3	Calr3	ILMN_1248535	0.151727	0.93328	0.00108441	0.80913	0.955455	0.996789	0.639925	1.02505	0.154621	0.930283	0.00709951	0.829396
ZsfHe0eUKRSrGFUAS4	carboxypeptidase N, polypeptide 1	Cpn1	ILMN_2796199	0.25393	0.91596	0.638172	0.948663	0.94997	1.00738	0.216678	0.874303	0.399426	0.922721	0.0985372	0.829419
lWIQvZWXd0jpxDXwXI	component of oligomeric golgi complex 4	Cog4	ILMN_1228129	0.270666	0.9324	0.0272659	0.83385	0.0503229	0.903173	0.45206	0.942016	0.0371706	0.842119	0.0145137	0.7855
xCTfoXdQsTYwhT2rgs	NA	NA	ILMN_1233901	0.454748	0.939239	0.0194343	0.888496	0.744715	0.954669	0.215432	0.93355	0.243504	0.896662	0.00319055	0.829455
cqKCigK.1UuH9.8jPs	TAF6 RNA polymerase II, TATA box binding protein (TBP)-associated factor	Taf6	ILMN_1241137	0.00991101	0.765505	0.000166389	0.766087	0.228249	1.16132	0.0871816	1.22688	0.330162	0.889	0.540563	0.939899
lSKKBU6MSNCssW7wuc	ubiquitin carboxyl-terminal esterase L5	Uchl5	ILMN_1240153	0.119997	0.861808	0.0459483	0.743166	0.60703	1.10353	0.4248	1.11628	0.760425	0.951032	0.270771	0.829581
WqA6JeCL6pIyF0lAek	etoposide induced 2.4 mRNA	Ei24	ILMN_2953677	0.0400812	0.894713	0.0646939	0.854443	0.755213	1.03985	0.446384	1.08384	0.488571	0.930372	0.386114	0.926084
0eS_IVO7zS6_u4SWVU	ADP-ribosylation factor GTPase activating protein 1	Arfgap1	ILMN_2908546	0.509096	1.05254	0.761738	0.981897	0.273744	0.908043	0.049503	0.844963	0.491431	0.955752	0.00511841	0.829667
Wo_n_.X79LD6B157S0	acidic (leucine-rich) nuclear phosphoprotein 32 family, member E	Anp32e	ILMN_2723788	0.000648917	0.765616	5.13597e-06	0.681803	0.692714	1.04158	0.0444788	1.20359	0.012176	0.79745	0.00925653	0.820613
3.kW9BLuOGWUUuRxeQ	N(alpha)-acetyltransferase 35, NatC auxiliary subunit	Naa35	ILMN_2612403	0.0699848	0.885015	0.124084	0.930649	0.897723	1.01111	0.0900084	0.8916	0.128657	0.894848	0.0116257	0.829766
6lHrqUn3.2oDUR1b04	pancreatic progenitor cell differentiation and proliferation factor homolog (zebrafish)RIKEN cDNA 2700038C09 gene	Ppdpf	ILMN_2894984	0.00450778	0.812868	0.268236	0.921483	0.273744	0.923294	0.0216535	0.852573	0.000830876	0.750516	0.0167134	0.785632
0B6WIsWukIh541W_xc	RNA methyltransferase like 1	Rnmtl1	ILMN_2715234	0.0694533	0.840871	0.187307	0.885384	0.648906	0.967076	0.186627	0.937251	0.0518522	0.813186	0.0862976	0.829826
iltFi4kbU95.XeSI7U	cDNA sequence BC017612	BC017612	ILMN_2631514	0.373689	0.93214	0.371142	0.926262	0.661984	1.03663	0.0219255	0.895956	0.634906	0.966288	0.0836303	0.82989
cXylnqH2MdKKDEmLE4	IK cytokine	Ik	ILMN_2707298	0.000592928	0.765834	0.014045	0.839549	0.824916	1.01778	0.429828	1.06175	0.001199	0.77945	0.0390753	0.891389
9n1F5rEQkUL1KER1Ek	bone morphogenetic protein 1	Bmp1	ILMN_2713538	0.00929273	0.765942	0.000989779	0.790219	0.650956	1.03614	0.996582	1.00041	0.0237079	0.79362	0.00503746	0.79054
0VJXIPcMeU9ICcQVJA	major facilitator superfamily domain containing 8	Mfsd8	ILMN_2635968	0.000110174	0.766062	0.000241613	0.688586	0.207382	1.14285	0.0667728	1.18764	0.122209	0.875495	0.0243291	0.81779
B6iM4366O7tHrrqN4o	coenzyme Q3 homolog, methyltransferase (yeast)	Coq3	ILMN_2973089	0.958966	1.00409	0.0577322	0.909135	0.468512	0.943808	0.218298	0.912989	0.559847	0.947671	0.00829602	0.830031
BTBJuOinosgCo443oo	late endosomal/lysosomal adaptor, MAPK and MTOR activator 2	Lamtor2	ILMN_1244381	0.0243391	0.766312	0.0378393	0.821359	0.453146	1.19151	0.423593	1.14531	0.671978	0.913069	0.741894	0.940709
ZiojSKqOoh5.kele9Q	glycerol-3-phosphate dehydrogenase 1 (soluble)	Gpd1	ILMN_2808811	0.649232	0.948821	0.122041	1.22669	0.208921	0.845314	0.0105018	0.676911	0.127365	0.802052	0.264073	0.830362
9e8kgGkC7EYsdLR47o	heat shock factor 2	Hsf2	ILMN_2625520	0.00880226	0.766925	0.00127197	0.573803	0.232399	1.28578	0.0659631	1.41309	0.946076	0.986096	0.182072	0.810836
oUA7NnzKLohFUlYXcU	coiled-coil domain containing 134	Ccdc134	ILMN_1226712	0.00758612	0.767307	0.00835576	0.825438	0.10363	1.08072	0.0450568	1.1805	0.0405373	0.829242	0.701892	0.974432
NS8kSSXnDonnVeAgjk	NOP2 nucleolar protein	Nop2	ILMN_2688378	0.0156038	0.913066	0.0535253	0.855328	0.839816	1.01382	0.58882	1.04288	0.139604	0.92568	0.200648	0.892009
HBfzKozT4AVX1XY8XU	peroxisomal biogenesis factor 5	Pex5	ILMN_1258867	0.72158	1.02801	0.732868	0.980937	0.0201903	0.775233	0.0259338	0.80762	0.0154035	0.796946	0.0030021	0.792224
0R61SSO0sxAEw0NXqQ	mediator complex subunit 1	Med1	ILMN_1220563	0.00278738	0.767334	0.00091505	0.672677	0.440958	1.13822	0.065335	1.2849	0.296515	0.873393	0.204768	0.864325
EH7qAYO4oXke6W93Bo	signal transducer and activator of transcription 2	Stat2	ILMN_2657822	0.00580427	0.76771	0.0120551	0.758132	0.685702	0.959927	0.785965	1.03654	0.00399191	0.736946	0.00758501	0.785834
fPid16DGxU1G19J3lk	asparagine-linked glycosylation 3 (alpha-1,3-mannosyltransferase)	Alg3	ILMN_2744459	0.697065	0.961878	0.541304	0.956396	0.376935	0.927959	0.0714424	0.868669	0.319206	0.892583	0.0276878	0.830792
u26c8ECNSCdQ.1K6SM	electron transferring flavoprotein, alpha polypeptide	Etfa	ILMN_1237075	0.0299845	0.767839	0.033343	0.761053	0.348963	1.20895	0.148835	1.21819	0.702446	0.928281	0.64339	0.927107
Ec9JH41Ufd3kSSU5ZY	glutathione S-transferase, pi 2	Gstp2	ILMN_2917386	0.0571553	0.755445	0.0222437	0.814859	0.170871	0.883394	0.635036	0.964999	0.0231865	0.667356	0.0259065	0.786338
id14Ld5DoqfTjukz.o	solute carrier organic anion transporter family, member 1b2	Slco1b2	ILMN_1255164	0.000691552	0.767877	9.84979e-05	0.662236	0.00499693	1.30618	0.0248507	1.36961	0.969909	1.00298	0.313574	0.907007
rQqK6KTiFftZ1yHgq8	desumoylating isopeptidase 1	Desi1	ILMN_2794686	0.0534013	0.891561	0.125769	0.89068	0.086089	0.869576	0.655321	0.967091	0.000178614	0.77528	0.0305735	0.861369
NgROHhyTk4ILq.T3Sc	Aly/REF export factor 2	Alyref2	ILMN_2697266	0.00401515	0.767922	0.011388	0.748642	0.117512	1.26477	0.0836478	1.25898	0.836392	0.971246	0.675676	0.942529
Hh9P6kUgG8EX4lEB9U	carnitine deficiency-associated gene expressed in ventricle 3	Cdv3	ILMN_3150963	0.730397	0.980773	0.00835878	0.819441	0.7945	0.969202	0.864978	1.01433	0.631226	0.950567	0.0398583	0.831187
6SU.5Pv_NC1YLsN5K4	cytidine monophospho-N-acetylneuraminic acid synthetase	Cmas	ILMN_2683128	0.924434	1.01041	0.00151899	0.73243	0.904667	0.984777	0.27257	1.13509	0.975106	0.995026	0.103795	0.831376
9QoEtB_QfUpT7zd3Qo	structural maintenance of chromosomes 1A	Smc1a	ILMN_2952114	0.00622514	0.767995	0.000339632	0.671023	0.172704	1.19853	0.0220775	1.35543	0.350083	0.920467	0.332581	0.909521
QK4JX67YL91GIJJ5fE	fatty acid desaturase domain family, member 6	Fads6	ILMN_2625699	0.17793	0.909851	0.176394	0.935104	0.982885	0.997682	0.124336	0.889235	0.122581	0.907743	0.00525263	0.831527
ZX80ioKoQHSpJXtSsg	N-myc downstream regulated gene 3	Ndrg3	ILMN_2740628	0.467844	0.950479	0.00977388	0.868838	0.539779	0.965884	0.528616	0.957217	0.301057	0.918053	0.00646304	0.831667
oS7KKLZKQ_hK7pHr1I	predicted gene 9897	Gm9897	ILMN_2714874	0.0083006	0.768259	0.000213313	0.668355	0.010396	1.26165	0.033545	1.33724	0.7484	0.969276	0.188392	0.893751
Wno57BdCEuQOrjHJI8	histone cluster 1, H2bc	Hist1h2bc	ILMN_1242399	0.0164988	0.768342	0.00596024	0.765016	0.865785	1.0252	0.254153	1.20221	0.0649111	0.787704	0.597885	0.91971
EoiEnfc_AxGSNeOqes	kelch-like ECH-associated protein 1	Keap1	ILMN_2993267	0.155057	0.904917	0.0747376	0.877055	0.122422	0.919706	0.54404	0.948523	0.0324188	0.832258	0.0657875	0.831907
ce6MiqE8iJ4SZFF5OI	ribosomal protein L13A	Rpl13a	ILMN_2707834	0.248854	0.926026	0.00598824	0.794036	0.0394071	0.865501	0.92575	0.991147	0.00991416	0.801477	0.0170277	0.787007
uQFCSIf656_gEiXEi0	transmembrane emp24 protein transport domain containing 9	Tmed9	ILMN_2981871	0.00244449	0.76844	0.0133863	0.792085	0.814716	0.956537	0.538376	1.10473	0.0318863	0.735041	0.390493	0.875037
oVyyQ6H3SuIIki0yEE	growth factor receptor bound protein 14	Grb14	ILMN_2666181	0.0155904	0.768501	0.00977388	0.721898	0.43948	1.12356	0.386614	1.1248	0.263164	0.863458	0.0817673	0.811989
xneXLdO7AqvDIqO87o	M-phase specific PLK1 intereacting protein	Mplkip	ILMN_1253355	0.000890501	0.768582	0.000674731	0.648288	0.00533294	1.28424	0.00638025	1.30354	0.864543	0.987046	0.0709356	0.845068
ZdQDUkWMigtGCR6TUk	HERPUD family member 2	Herpud2	ILMN_2730516	0.722957	1.01809	0.614134	0.977952	0.0670503	0.922368	0.0219343	0.851052	0.297918	0.93905	0.000863754	0.832287
QecGV_et3URPXtPiH4	DEAD (Asp-Glu-Ala-Asp) box polypeptide 17	Ddx17	ILMN_1234672	0.00032131	0.768736	0.000275072	0.575242	0.0219145	1.19379	0.0334055	1.38696	0.0710113	0.917708	0.0238281	0.797838
BYp70u1oTKIJQ5zu7o	pyridoxine 5'-phosphate oxidase	Pnpo	ILMN_2713686	0.00666033	0.768755	9.47476e-05	0.655034	0.474629	1.05522	0.243893	1.12436	0.0310024	0.811206	0.00176212	0.736497
olOVFUpQIg6wd0lQns	ATP-binding cassette, sub-family C (CFTR/MRP), member 6	Abcc6	ILMN_2934941	0.00472041	0.768801	0.00178363	0.717626	0.751534	1.02542	0.72663	1.02396	0.0129717	0.788344	0.00479694	0.73482
lRbxJ96G7rgCA7SX3o	DDB1 and CUL4 associated factor 17	Dcaf17	ILMN_1219446	0.307187	0.938035	0.000246819	0.708098	0.294296	1.08072	0.0786942	1.17625	0.816289	1.01375	0.0290855	0.832903
NUoXmv1Sj5ffSxWXj0	NA	NA	ILMN_2603660	0.418289	0.946678	0.114305	0.898948	0.987279	0.998637	0.199223	0.926674	0.458888	0.945388	0.0349784	0.833031
39_NfHu7OGdHT6NSiY	FGGY carbohydrate kinase domain containing	Fggy	ILMN_2999158	0.0012082	0.768807	8.60861e-05	0.728542	0.0249627	1.13764	0.00559873	1.27129	0.0401069	0.874629	0.195314	0.926186
cepCVXiuEBYx_0SeCg	coatomer protein complex, subunit epsilon	Cope	ILMN_2630767	0.711481	0.970094	0.393032	1.06077	0.0181673	0.779422	0.0139233	0.837292	0.00679381	0.756113	0.143561	0.888171
NTiHPzVy75XCKypf8U	N-deacetylase/N-sulfotransferase (heparan glucosaminyl) 1	Ndst1	ILMN_1221634	0.181431	0.920627	0.000744663	0.817645	0.546713	0.948035	0.846317	1.01908	0.0838058	0.872786	0.0300386	0.833247
BsvfzSou9c1DQ35OAY	methionine adenosyltransferase II, alpha	Mat2a	ILMN_1258415	0.0109991	0.712416	0.198033	0.856639	0.243728	1.34236	0.0997921	1.46152	0.845295	0.956322	0.282186	1.252
6TRQgqUwjex4VQnnuo	chemokine (C-C motif) ligand 24	Ccl24	ILMN_1225406	0.594947	0.948104	0.251479	0.946008	0.511779	0.943324	0.0395505	0.880896	0.23222	0.894369	0.00385107	0.833335
TQwnq_yySYKpIwN3_I	superkiller viralicidic activity 2-like (S. cerevisiae)	Skiv2l	ILMN_1215606	0.000728254	0.768846	0.0161467	0.803639	0.267611	1.13899	0.131157	1.21468	0.170588	0.875711	0.867571	0.976163
WFPWFHVlKXEe1F06Kc	leucine rich repeat containing 8A	Lrrc8a	ILMN_2744193	0.112355	0.850663	0.0135806	0.746256	0.147529	0.897979	0.503223	1.05498	0.0273368	0.763877	0.0475292	0.787287
B8KAd83S05MDOS6zpI	heterogeneous nuclear ribonucleoprotein A2/B1	Hnrnpa2b1	ILMN_2771074	0.015783	0.76894	0.0014684	0.633807	0.28393	1.2209	0.0617167	1.38083	0.721802	0.938802	0.353281	0.875178
ip_6gEIo7usTD368q0	glutaredoxin 2 (thioltransferase)	Glrx2	ILMN_3096267	0.00826337	0.769427	0.00403125	0.69035	0.35879	1.12991	0.0769029	1.27133	0.227851	0.869384	0.323024	0.877664
oUy0o94UbXwqCVB5Uo	ubiquitin specific peptidase 54	Usp54	ILMN_2418324	0.257153	0.945898	0.00183943	0.871768	0.968907	1.00259	0.522912	0.956539	0.283111	0.948348	0.0120892	0.83388
ovQ7kkvxAhJ00njjkU	EH domain binding protein 1	Ehbp1	ILMN_2868981	0.000644725	0.769637	0.00515617	0.832853	0.169682	1.13445	0.219454	1.09306	0.0707384	0.873112	0.226773	0.910356
EhJJWAfDYkgkLSlTnU	haloacid dehalogenase-like hydrolase domain containing 2	Hdhd2	ILMN_3112837	0.596402	0.969535	0.159357	0.919345	0.00188267	0.800756	0.24725	0.92784	0.00402086	0.776361	0.0224429	0.853005
BpfnmnlUs0h43.nRfQ	RAN guanine nucleotide release factor	Rangrf	ILMN_2707147	0.00168672	0.769726	0.00421996	0.815594	0.812575	0.97892	0.43845	1.04618	0.00218184	0.7535	0.0258587	0.85326
TOKrn__6vf6ilcdTXA	MTERF domain containing 2	Mterfd2	ILMN_1236049	0.0700243	0.888137	0.00318169	0.751638	0.152243	1.08156	0.207742	1.10973	0.522086	0.96057	0.0564948	0.834115
6iAqV6RIoisI6JM6t4	RIKEN cDNA 4930402H24 gene	4930402H24Rik	ILMN_1218703	0.0408261	1.15429	0.117545	0.857591	0.980496	0.99706	0.216609	1.17154	0.115629	1.1509	0.976557	1.0047
rekiujutHeiSSCCiaM	WD repeat domain 46	Wdr46	ILMN_1256643	0.763733	0.977458	0.852123	0.986201	0.109348	0.907318	0.0457427	0.845893	0.153993	0.886865	0.0248577	0.834221
KpV7r_qyfv.Lftz7r8	serine/arginine-rich splicing factor 10	Srsf10	ILMN_2698282	0.00185635	0.769821	0.000845582	0.815521	0.363901	1.07102	0.0672148	1.15163	0.014835	0.824497	0.302224	0.939179
cG4X1b54iHSqEpIDAk	cytochrome c oxidase assembly factor 4	Coa4	ILMN_2817151	0.508047	0.964548	0.0122888	0.76385	0.917208	0.991465	0.431708	1.09214	0.442975	0.956316	0.0194866	0.834227
onoM6QUv0I5n0Qjh6o	glutaredoxin 2 (thioltransferase)	Glrx2	ILMN_1214664	0.0181596	0.77021	0.0117839	0.743215	0.645284	1.06285	0.209666	1.21609	0.106275	0.818619	0.521316	0.903817
lq.g_nf5STX.Ncnux8	calcium binding protein 39-like	Cab39l	ILMN_1217943	0.350253	0.936411	0.000476857	0.692338	0.231151	1.11824	0.0832054	1.20507	0.571945	1.04713	0.040202	0.834316
3l5HTQgBRTsC6QgEIw	aldo-keto reductase family 1, member D1	Akr1d1	ILMN_2752782	0.023899	0.884431	0.100094	0.859253	0.0888493	1.10654	0.0405541	1.1465	0.729525	0.978661	0.896459	0.985135
NN7F4H1UtTi0MC0X_k	C-reactive protein, pentraxin-related	Crp	ILMN_1247653	0.00108204	0.770287	0.000102255	0.618619	0.0490644	1.20504	0.0239741	1.43267	0.28347	0.928226	0.243027	0.886274
HshJKUK40unAvgCq_s	resistance to inhibitors of cholinesterase 8 homolog B (C. elegans)	Ric8b	ILMN_2728107	0.239438	0.910566	0.0138965	0.814592	0.529291	0.941675	0.837711	1.02444	0.168927	0.857457	0.093995	0.834499
Nr7k4gxFfbrlU3Wob0	RNA binding motif protein 4	Rbm4	ILMN_2769133	0.0123367	0.770363	0.00653768	0.842243	0.489444	0.960123	0.466874	0.958462	0.0101162	0.739643	0.00259965	0.807258
9r4q406Y4Dff7Pap1E	carboxylesterase 1C	Ces1c	ILMN_2980371	0.0012727	0.770395	0.000121123	0.763708	0.00543758	1.21912	0.0230026	1.19538	0.27733	0.939207	0.109714	0.912923
NkiZefdXpfZlUL59c0	CDK2-associated protein 2	Cdk2ap2	ILMN_2627093	0.120621	0.837028	0.120248	0.851899	0.27556	0.891166	0.859454	0.979678	0.0258407	0.745931	0.0819874	0.834586
3_Cjv0g56HvTF2fKOg	neurocalcin delta	Ncald	ILMN_2652414	0.0160738	0.770497	0.00233255	0.561604	0.131542	1.27148	0.0301286	1.53791	0.89969	0.979674	0.363831	0.863698
rYSK6Qv0TrY6QbRaos	AHA1, activator of heat shock protein ATPase 1	Ahsa1	ILMN_2675072	0.0131895	0.770726	0.00200418	0.627791	0.288283	0.86255	0.425439	1.12941	0.0032196	0.66479	0.0324577	0.709036
94nDAunjiko6fqnl6k	eukaryotic translation initiation factor 4, gamma 1	Eif4g1	ILMN_3159387	0.512579	0.95952	0.659038	0.983735	0.00533294	0.826338	0.0898942	0.885605	0.00824888	0.792888	0.0603089	0.871201
xu.UiDp_smxAjqCc_4	phosphomannomutase 2	Pmm2	ILMN_2626547	0.00276819	0.770907	0.00370313	0.747035	0.325471	1.1391	0.143444	1.21726	0.197967	0.878144	0.454828	0.909335
lXejqXt7.oQfepO7hQ	proline dehydrogenase (oxidase) 2	Prodh2	ILMN_2598892	0.0813491	0.831879	0.17795	0.915755	0.963247	0.993156	0.0760587	0.911563	0.114249	0.826185	0.0407217	0.834768
ivKsoIpECKFWsmuN7o	prolactin regulatory element binding	Preb	ILMN_2683620	0.0109365	0.824521	0.101382	0.861011	0.38156	0.94396	0.527222	0.969072	0.00654606	0.778315	0.0844758	0.834382
KK6sMFt74slOrkuXsk	FAST kinase domains 5	Fastkd5	ILMN_2716247	0.00152832	0.771147	0.000164907	0.689569	0.0371205	1.18972	0.0364061	1.24859	0.127544	0.917447	0.0536291	0.86099
r1CGjh8R6h9O.uERSo	zinc finger protein 750	Zfp750	ILMN_2654571	0.813639	1.01239	0.389468	0.937065	0.925871	1.01038	0.200182	0.890952	0.801154	1.02289	0.068718	0.83488
BqnpDNe4Hyffqn036U	retinol dehydrogenase 7	Rdh7	ILMN_2871249	0.326963	0.918187	0.0125467	0.827987	0.33346	0.924619	0.94145	1.0084	0.0817513	0.848973	0.0677951	0.834944
c6EkalexUceX.cyFco	ring finger protein 1	Ring1	ILMN_2932539	0.239304	0.936081	0.736929	0.968945	0.335492	0.956256	0.0611865	0.861751	0.100258	0.895133	0.0961215	0.83499
3ALg3_ip6Ijp0mvGIk	ATP synthase mitochondrial F1 complex assembly factor 2	Atpaf2	ILMN_2959285	0.0228396	0.883334	0.0513867	0.861641	0.571188	1.06454	0.346588	1.08246	0.555575	0.940342	0.501022	0.93269
0nq3rS4FXnvh3RCnEE	tripartite motif-containing 21	Trim21	ILMN_3139158	0.0393972	0.771255	0.000609586	0.686063	0.0178221	1.16747	0.0997056	1.27697	0.377388	0.90042	0.272919	0.876079
lk.EL3ek81VERSOoSk	ligase III, DNA, ATP-dependent	Lig3	ILMN_2828819	0.000944909	0.771327	0.000532992	0.693677	0.130211	1.10035	0.102092	1.08842	0.0187624	0.848733	0.00340473	0.755014
KVyJRIMulK4zjqf9RE	RIKEN cDNA 1110059E24 gene	1110059E24Rik	ILMN_2846731	0.00311501	0.771364	0.000381561	0.768443	0.191958	1.17217	0.0141302	1.25494	0.312777	0.90417	0.568498	0.964347
uPwnO6wp6q7slutdXU	bromodomain containing 2	Brd2	ILMN_3154409	0.457978	0.940667	0.96957	1.00226	0.502757	0.947306	0.0380495	0.833677	0.206129	0.891099	0.00842868	0.835565
WGT4pXk5QnoR70KTXo	charged multivesicular body protein 7	Chmp7	ILMN_2750098	0.0742952	1.13044	0.0775264	1.0877	0.0234611	0.780131	0.01193	0.801827	0.0317785	0.881888	0.00226356	0.872145
BkpPUrIIn_VudSclxE	ring finger protein 40	Rnf40	ILMN_2622735	0.738141	0.977204	0.182496	0.948405	0.160047	0.920385	0.0285324	0.881059	0.158206	0.899404	0.0014298	0.835601
HuBzgiena5Hjh9DolQ	proteasome (prosome, macropain) 26S subunit, ATPase 3	Psmc3	ILMN_2686571	0.309243	0.949578	0.0237248	0.847388	0.478098	0.968004	0.831472	0.9861	0.147207	0.919195	0.0217374	0.835609
0rgkHAkWzCUkKZEiec	family with sequence similarity 210, member B	Fam210b	ILMN_2702016	0.0154279	0.771463	0.000560347	0.779084	0.0644138	1.32347	0.150039	1.11529	0.868388	1.02101	0.0309064	0.868906
l7bUp7YIwlSqfG7N6I	ethanolaminephosphotransferase 1 (CDP-ethanolamine-specific)	Ept1	ILMN_1253323	0.248294	0.907668	0.00118091	0.807455	0.283553	1.07398	0.589475	1.03503	0.768591	0.974815	0.00788746	0.835744
WkueW7XW_HX8ZL0RII	lethal, Chr 7, Rinchik 6	l7Rn6	ILMN_3162224	0.00582564	0.771496	0.000476857	0.623034	0.468537	0.963105	0.284781	1.13249	0.00542844	0.743032	0.00816162	0.705582
uUt7fxP5dCqH5_6OkU	mitochondrial pyruvate carrier 2	Mpc2	ILMN_2895991	0.206564	1.08373	0.0115607	0.85822	0.914404	0.989981	0.683722	0.973859	0.428436	1.07287	0.00131296	0.835785
T0KuX6KiJxEuMiSEoo	zinc finger and SCAN domain containing 21	Zscan21	ILMN_3087187	0.247885	0.919916	0.00189078	0.772354	0.877253	0.98493	0.386469	1.08241	0.149145	0.906053	0.0206198	0.836003
xT583qNnhOz.7eF8Og	RNA binding motif protein 45	Rbm45	ILMN_2732482	0.711481	0.970976	0.00365851	0.735124	0.840064	0.966626	0.35803	1.13763	0.626516	0.938571	0.184647	0.8363
0nkERqAuOthiCl6BBc	centrosomal protein 44	Cep44	ILMN_2835053	0.000866022	0.771598	0.000498057	0.809225	0.424492	1.05438	0.216007	1.05927	0.00277305	0.813561	0.00776713	0.857184
9xdure.ihFBe5lNRlA	histone cluster 1, H3e	Hist1h3e	ILMN_2951691	0.00975364	0.763195	0.174555	0.862175	0.241359	0.901156	0.531918	0.928743	0.00338087	0.687758	0.0636959	0.800738
f0d7.Sqj6oT2qIeze0	myotubularin related protein 4	Mtmr4	ILMN_2627995	0.00132061	0.771656	0.013188	0.834018	0.575032	1.04036	0.694628	1.03889	0.00724804	0.8028	0.0756283	0.866453
64KH5I95Qieo.dPtAQ	zinc finger protein 595	Zfp595	ILMN_2622200	0.000801853	0.771674	0.000164381	0.750338	0.0475574	1.08961	0.0497674	1.1301	0.00852257	0.840822	0.0043747	0.847956
uqSKn9cFiSyoyAm4l4	nuclear factor, erythroid derived 2,-like 1	Nfe2l1	ILMN_1251729	0.0571553	1.13507	0.000586035	0.792415	0.253396	0.923651	0.542942	1.0558	0.456553	1.04841	0.0307089	0.836635
0MkN88KSeEKVBySAkQ	CLP1, cleavage and polyadenylation factor I subunit	Clp1	ILMN_2620844	0.00354065	0.77176	0.00697326	0.721406	0.200481	1.21065	0.0354504	1.2783	0.610825	0.934335	0.497858	0.92217
x5aW6gc45.2KUKa814	serrate RNA effector molecule homolog (Arabidopsis)	Srrt	ILMN_2698361	0.247051	0.924908	0.0180037	0.880653	0.477534	0.94541	0.382272	0.950164	0.052148	0.874418	0.00442696	0.836764
NilItqyKzACsKSuUeo	KH and NYN domain containing	Khnyn	ILMN_1225859	0.151925	0.929598	0.000385659	0.762488	0.891602	0.990162	0.48901	1.03395	0.0490868	0.920453	0.00197052	0.788373
TjY6XjREnohR0Eo6Qk	leucine zipper-EF-hand containing transmembrane protein 1	Letm1	ILMN_2755152	0.215176	0.879889	0.612883	1.04613	0.0293901	0.784175	0.0343369	0.792071	0.0091172	0.689987	0.057215	0.828611
xHuOhKydKGHrR8MehI	ribosomal protein L27A	Rpl27a	ILMN_2882059	0.000429705	0.771992	1.977e-05	0.697993	0.790572	1.0366	0.107919	1.18263	0.0281621	0.800245	0.034319	0.825468
f_4VibVQBeo5AhLj3k	nuclear receptor subfamily 5, group A, member 2	Nr5a2	ILMN_2634389	0.00094706	0.772126	0.000997433	0.725258	0.0294407	1.20602	0.0829124	1.16859	0.303721	0.931201	0.0262452	0.84753
TdbsXgoS4grrSTdS4E	suppressor of Ty 5	Supt5	ILMN_2661458	0.75015	0.977038	0.128596	0.910893	0.108329	0.908039	0.0914327	0.91931	0.173906	0.887189	0.0216875	0.837392
xe4ORd0jQrKAz97x1I	EPM2A (laforin) interacting protein 1	Epm2aip1	ILMN_2699995	0.062988	0.788989	0.0421128	0.678913	0.412467	1.14404	0.0997285	1.23363	0.549211	0.902633	0.358604	0.837526
rx4KlSIJ6cSAu9KCek	killer cell lectin-like receptor, subfamily A, member 19	Klra19	ILMN_2981486	0.691219	1.02727	0.573287	0.952526	0.145308	0.891677	0.0700376	0.879268	0.121027	0.91599	0.0844284	0.837526
0ScKoV7j6AEfNQK0jc	zinc finger protein 68	Zfp68	ILMN_2449449	0.0296854	0.772414	0.00686027	0.69613	0.194786	1.20522	0.00883425	1.472	0.636131	0.930925	0.858331	1.0247
KF4_ek1JPXtKE_uUIs	inosine 5'-phosphate dehydrogenase 2	Impdh2	ILMN_2588398	0.0166088	0.835906	0.0999501	0.86283	0.412467	1.05839	0.785965	0.977375	0.105778	0.884712	0.0672103	0.843308
ldfJQLube2AnguSKko	adaptor-related protein complex 2, beta 1 subunit	Ap2b1	ILMN_3147944	0.168295	0.833788	0.186318	0.9006	0.116255	1.16638	0.559001	0.930268	0.867326	0.972516	0.166608	0.8378
QXTl.5cS663MIEtf_k	START domain containing 8	Stard8	ILMN_1257855	0.0658366	0.891156	0.00232788	0.820104	0.434294	1.05632	0.72663	1.02184	0.351266	0.941344	0.0123307	0.838018
TUcrrl.7Uup57_yy7E	interferon regulatory factor 2 binding protein 1	Irf2bp1	ILMN_1228568	0.183985	0.921019	0.0438587	0.855242	0.666653	1.03949	0.750675	0.980336	0.571486	0.957392	0.0417078	0.838425
o0e0mOlii0L33JIhek	vacuolar protein sorting 25 (yeast)	Vps25	ILMN_1259848	0.314078	1.06056	0.0910587	1.14761	0.00376775	0.784739	0.0342966	0.790904	0.0161557	0.832265	0.192685	0.907653
0IrIZ.oICkwJeq34cU	thiopurine methyltransferase	Tpmt	ILMN_2800466	0.0278759	0.814166	0.094297	0.863886	0.343786	1.20603	0.17639	1.29947	0.923084	0.981905	0.530345	1.12259
lk.oKIFIeAn0iQw7h4	mitochondrial ribosomal protein L18	Mrpl18	ILMN_2823250	0.00117536	0.772466	0.00181958	0.758392	0.100639	1.13993	0.119994	1.15078	0.0883177	0.880561	0.141408	0.872746
WQxP88DuUSEX_X_wpY	polymerase (RNA) I polypeptide C	Polr1c	ILMN_1252845	0.00405174	0.772635	0.01065	0.837406	0.280672	1.15927	0.190257	1.16841	0.366217	0.895691	0.863343	0.978433
upy_gd.vfAJEsiI0_4	acyl-Coenzyme A oxidase 1, palmitoyl	Acox1	ILMN_2771368	0.194597	0.747248	0.00301476	0.5871	0.361555	1.22354	0.118385	1.42925	0.757275	0.914285	0.372142	0.839112
iBQldutdTJJ49SCCR4	L-2-hydroxyglutarate dehydrogenase	L2hgdh	ILMN_2999167	0.000821044	0.772639	0.0093656	0.745794	0.0151828	1.23482	0.189686	1.11609	0.50179	0.954073	0.106888	0.832372
EN8DXlyKlEoqflUdIo	sorbitol dehydrogenase	Sord	ILMN_2758198	0.105344	0.854708	0.0653102	0.803044	0.867978	1.02429	0.747704	1.04518	0.253617	0.875469	0.246929	0.839325
upQudYjRPUhRABXVTk	diacylglycerol kinase, alpha	Dgka	ILMN_2940446	0.00202645	0.772788	0.00633609	0.767134	0.023911	1.12435	0.321526	1.07097	0.0389302	0.868885	0.0463175	0.821575
i6CUBqSIAIUUKpU4J4	SCY1-like 1 (S. cerevisiae)	Scyl1	ILMN_2954195	0.450787	0.960501	0.699467	0.970063	0.440026	0.922284	0.0927352	0.865363	0.156868	0.885855	0.10554	0.839457
HAfVZF95SdNehVN9Cs	eukaryotic translation elongation factor 2	Eef2	ILMN_1239110	0.57358	0.939184	0.743215	1.03835	0.845056	0.964744	0.151751	0.808552	0.5304	0.906072	0.176312	0.839563
TOEoRKlSIrVoeXkjng	Der1-like domain family, member 3	Derl3	ILMN_1234931	0.143333	0.729839	0.314932	0.848956	0.906187	1.00845	0.908058	0.988987	0.184786	0.736004	0.355655	0.839607
lLJCIUB0X6uyq0sklE	transmembrane 9 superfamily protein member 4	Tm9sf4	ILMN_1220640	0.239528	0.921391	0.214231	0.91626	0.585791	0.963949	0.110251	0.916454	0.135378	0.888174	0.040111	0.83971
fQBGc3IiUTXvh4i6Tk	melanoma antigen, family D, 1	Maged1	ILMN_2661125	0.53714	0.952182	0.0268145	0.779253	0.177995	1.10563	0.351297	1.07759	0.590774	1.05276	0.117408	0.839717
uooEKgJI5RJUX0RxoI	caspase 8	Casp8	ILMN_3097868	0.753899	1.02606	0.5566	0.942415	0.323347	0.938664	0.107975	0.89109	0.710461	0.963128	0.138304	0.839777
iXXX8hL88fnjvM1.l0	T cell activation Rho GTPase activating protein	Tagap	ILMN_2879759	0.0283942	0.858905	0.0690829	0.864729	0.122637	1.14128	0.0134119	1.21013	0.769545	0.980253	0.610136	1.04643
ogRVSiqCOkk_X.M8b8	canopy 2 homolog (zebrafish)	Cnpy2	ILMN_1242881	0.985428	1.00094	0.00450275	0.83326	0.0316294	0.824628	0.223667	0.946776	0.00492239	0.825401	0.0027208	0.78891
ZUQFeu.bQrgS4grgOo	hyaluronic acid binding protein 2	Habp2	ILMN_1234797	0.00323857	0.772831	0.00134571	0.75304	0.28056	1.11047	0.0269211	1.26977	0.102679	0.858204	0.631247	0.956191
ZqRKnn0K14kTIep1.c	RIKEN cDNA 0610007P14 gene	0610007P14Rik	ILMN_2808939	0.0288101	0.773012	0.00665728	0.736287	0.0998325	1.23741	0.0858974	1.15618	0.760898	0.956536	0.127334	0.851282
6R16UiAKH4ch.eB_BI	COP9 (constitutive photomorphogenic) homolog, subunit 7b (Arabidopsis thaliana)	Cops7b	ILMN_1225597	0.00281823	0.773029	0.00127628	0.772775	0.0370921	1.20398	0.0572327	1.20924	0.37763	0.930707	0.406412	0.934466
3oCcpT_7R_gzkhCp_o	mannosyl-oligosaccharide glucosidase	Mogs	ILMN_1255453	0.00332704	0.773197	2.2099e-05	0.620172	0.539579	0.935448	0.161105	1.18848	0.0025452	0.723286	0.00747567	0.737064
figy36sER0.VUeJ3dE	zinc finger protein 119a	Zfp119a	ILMN_2907989	0.000199857	0.773205	0.000182749	0.741168	0.00674188	1.22665	0.108931	1.12484	0.186864	0.948454	0.00465508	0.833693
ECEe4M51HV58uVKq9I	cyclin T1	Ccnt1	ILMN_2758087	0.0532822	0.827408	0.0152998	0.84361	0.876244	0.980061	0.38832	0.935924	0.0350873	0.810911	0.000315028	0.789555
reORWLyxdHH.pXv9d8	UDP glycosyltransferases 3 family, polypeptide A2	Ugt3a2	ILMN_2658355	0.00144097	0.77338	4.5052e-05	0.664614	0.0698989	1.16133	0.0416777	1.31002	0.151702	0.89815	0.145985	0.870658
fHuK1U4dX0t_1KtySo	NMDA receptor synaptonuclear signaling and neuronal migration factor	Nsmf	ILMN_3129497	0.248113	0.907802	0.259788	0.916096	0.387344	0.937468	0.173474	0.917312	0.134815	0.851036	0.0648354	0.840346
in_j7.xLgfoIqAgFzo	dedicator of cytokinesis 8	Dock8	ILMN_1223407	0.0002804	0.773524	0.00133275	0.784487	0.895929	0.990228	0.428963	0.951692	0.000400807	0.765964	0.000989199	0.74659
rqIXQiHIgCioInsNWU	protein disulfide isomerase associated 5	Pdia5	ILMN_2877787	0.00548041	0.774604	0.000361291	0.776709	0.49131	1.06064	0.326661	1.0856	0.0316631	0.821575	0.022952	0.843192
rpOOSX.gfeoIHlHA70	mitochondrial poly(A) polymerase	Mtpap	ILMN_2748708	0.000374974	0.774859	0.000158754	0.79123	0.442761	1.07615	0.196626	1.11733	0.0353727	0.833867	0.11448	0.884068
Wqf60k4jMhPlPKUR3I	VCP-interacting membrane protein	Vimp	ILMN_1214090	0.00257529	0.774868	0.000540282	0.667629	0.685702	1.05515	0.197499	1.14029	0.0383496	0.817602	0.0152189	0.761293
ZajXR4gkDj.b1i9TJE	hydroxysteroid (17-beta) dehydrogenase 11	Hsd17b11	ILMN_2642985	0.143709	1.33634	0.323464	1.13566	0.119381	0.721602	0.111966	0.740442	0.895668	0.964303	0.211918	0.840893
TMlehqI7LqS13C6Dpw	pyrroline-5-carboxylate reductase-like	Pycrl	ILMN_1228613	0.000706889	0.77503	0.00719491	0.801211	0.764535	0.965589	0.314395	0.904897	0.00336892	0.74836	0.000967866	0.725013
uX905No54pnqCbJXTA	protein phosphatase 1, regulatory subunit 35	Ppp1r35	ILMN_2662283	0.0339165	1.09899	0.0654613	0.865062	0.741069	0.973329	0.488849	1.0628	0.375896	1.06968	0.0463175	0.919387
T6eboKXgoXLU.oung8	centrosomal protein 97	Cep97	ILMN_2750904	0.278849	0.92115	0.0337902	0.907132	0.276338	0.923153	0.188426	0.927239	0.0723356	0.850363	0.0152585	0.841128
HpY5SLkk8_PuldeOFw	mannan-binding lectin serine peptidase 2	Masp2	ILMN_3027989	0.204953	0.884141	0.0709765	0.85229	0.945627	1.0067	0.897895	0.986917	0.297918	0.890066	0.0404957	0.841139
le1CWDoQIBdlfVCB6k	claudin 3	Cldn3	ILMN_2634167	0.284199	0.953328	0.0486372	0.861898	0.196352	0.926236	0.30311	0.916361	0.0472202	0.883006	0.00234569	0.789809
ZUgRJeCk0QkR5UR8eo	acetyl-Coenzyme A acyltransferase 2 (mitochondrial 3-oxoacyl-Coenzyme A thiolase)	Acaa2	ILMN_2788984	0.955948	1.00434	0.0348502	0.838281	0.0497705	0.78528	0.416337	0.942237	0.0285006	0.788686	0.022301	0.789859
fSSK0gpxI1Nc1NbxOk	protein tyrosine phosphatase, receptor type, D	Ptprd	ILMN_2501929	0.00180991	0.775136	2.04261e-05	0.495057	0.0413168	1.19846	0.02721	1.40975	0.268524	0.928966	0.00287511	0.697908
c3Ge1CCUX.uYB1eiaY	WW, C2 and coiled-coil domain containing 1	Wwc1	ILMN_2898637	0.611309	0.973079	0.425108	0.922044	0.663624	0.969943	0.178697	0.912553	0.453308	0.943831	0.172832	0.841415
TujwJdeggleV3syzVY	heat shock protein 90 alpha (cytosolic), class B member 1	Hsp90ab1	ILMN_1238221	0.00939774	0.775277	0.00603572	0.757045	0.546342	1.04845	0.620778	1.04249	0.0308534	0.812839	0.0304211	0.789213
QlSt3pTT0j6sgMj64o	endosulfine alpha	Ensa	ILMN_3032778	0.0087931	0.775464	0.00113332	0.832599	0.100613	1.16366	0.0915726	1.16444	0.256909	0.902375	0.70349	0.969511
EnXUkcoi5LJz1C6fTk	golgi autoantigen, golgin subfamily a, 1	Golga1	ILMN_1225918	0.00233024	0.775501	0.00189078	0.768789	0.223625	1.11015	0.258989	1.09584	0.0153439	0.860921	0.00569662	0.842473
uRLrekdjX6AavfXHVo	mitochondrial ribosomal protein S12	Mrps12	ILMN_1254734	0.545951	0.970249	0.0192103	0.895837	0.302206	0.927257	0.293795	0.939418	0.0543542	0.89967	0.0133901	0.841565
66_.HAiD53H4p72v14	ribosome production factor 2 homolog (S. cerevisiae)	Rpf2	ILMN_1226709	0.0245384	0.775662	0.0140713	0.793275	0.207872	1.2678	0.0956885	1.29939	0.932686	0.983383	0.844406	1.03078
r98HsPjr75bDLM_Xs8	eukaryotic translation initiation factor 4, gamma 2	Eif4g2	ILMN_2625167	0.119111	0.833904	0.037242	0.684544	0.250632	1.24008	0.202483	1.2294	0.862674	1.03411	0.391923	0.84158
owjnXJAIOf8Lv7Ts6M	histone cluster 1, H2bc	Hist1h2bc	ILMN_2677231	0.06719	0.842925	0.000674152	0.781586	0.470316	1.07207	0.260921	1.07687	0.245786	0.903677	0.015446	0.841663
TCkO7EF6Je64auotHk	tumor necrosis factor, alpha-induced protein 8-like 1	Tnfaip8l1	ILMN_2780550	0.349039	0.91908	0.00511312	0.802515	0.81721	1.02381	0.468978	1.04893	0.502613	0.940963	0.0119867	0.841783
KXcod.s4Aud4IGgUyo	COX assembly mitochondrial protein 2	Cmc2	ILMN_2703204	0.0481844	0.775879	0.016448	0.73748	0.229471	1.25243	0.0545252	1.43736	0.881022	0.971734	0.741212	1.06002
Zt6iAF_DoFxe4IjoOc	Fanconi anemia, complementation group L	Fancl	ILMN_2740285	0.0327443	0.775939	0.0014841	0.760753	0.470109	1.09489	0.14119	1.16291	0.240767	0.84957	0.215084	0.884686
HemkAFeNe5el.mpuAM	small integral membrane protein 11	Smim11	ILMN_2795854	0.000785065	0.775954	0.0424664	0.847615	0.432037	0.954509	0.407625	0.921759	0.000606641	0.740655	0.00395769	0.781296
T9L_mVLpXhXnhfu.rk	C-type lectin domain family 1, member a	Clec1a	ILMN_2732090	0.655986	0.975966	0.158866	0.885049	0.0969158	0.898147	0.61057	0.951478	0.0130258	0.876562	0.0740274	0.842105
HdJQc8ly07l_DNzu1w	vesicle-associated membrane protein 7	Vamp7	ILMN_2883961	0.0119129	0.776155	0.0144264	0.643317	0.181731	1.26087	0.0680442	1.37326	0.886858	0.978628	0.499334	0.883443
Q31OiUaSCSfdHnK5fs	signal recognition particle receptor, B subunit	Srprb	ILMN_2744512	0.0124026	0.776301	0.0228783	0.838917	0.209442	0.911107	0.627862	0.97504	0.00485444	0.707293	0.0262452	0.817978
BRcxe5LlVO3WeTT3B8	tripartite motif-containing 30D	Trim30d	ILMN_2695412	0.000592671	0.776539	7.70961e-05	0.721687	0.061037	1.16255	0.0603861	1.20333	0.125904	0.902765	0.0769874	0.868427
3N7R6fxqhnayhOjkBc	pellino 2	Peli2	ILMN_2491462	0.000803364	0.776736	8.29628e-05	0.777254	0.118908	1.09188	0.192941	1.09515	0.0128971	0.848103	0.0137785	0.851212
3qVko8C9xUUTuH7U.U	phosphatidylinositol-5-phosphate 4-kinase, type II, beta	Pip4k2b	ILMN_1231996	0.00187473	0.776847	0.000205965	0.763331	0.423742	1.0876	0.767472	1.03038	0.0780422	0.8449	0.0128673	0.786522
NvrSfovn6RRoq6EjKE	golgi-specific brefeldin A-resistance factor 1	Gbf1	ILMN_2940559	0.00968143	0.777012	0.00257333	0.679456	0.245317	0.907668	0.185275	1.06456	0.00292172	0.705269	0.0113053	0.723322
ToxCWcE1EoywO7AeRI	breast cancer anti-estrogen resistance 3	Bcar3	ILMN_2676615	0.0466593	0.777023	0.0164761	0.748258	0.193937	1.21889	0.11906	1.21149	0.75362	0.947103	0.474575	0.906506
Z3q1v7rW5fX2y9BS4I	mitochondrial ribosomal protein L1	Mrpl1	ILMN_2711966	0.000764016	0.77707	0.0324858	0.838744	0.0891363	1.14163	0.401949	1.05262	0.0496246	0.887129	0.162535	0.882876
uqC3mLulkKAOoo1BLU	origin recognition complex, subunit 3	Orc3	ILMN_1215091	0.000303927	0.777081	2.02771e-05	0.639595	0.0127242	1.18673	0.0191301	1.26562	0.134014	0.922187	0.00754685	0.809482
KUcaIV__q8g6gJ6cuU	sigma non-opioid intracellular receptor 1	Sigmar1	ILMN_2796651	0.979131	0.996802	0.196301	1.08536	0.0176693	0.787092	0.0273748	0.855043	0.103874	0.784574	0.334552	0.928031
uCIkK7V4ve6H4VWTVE	adenosine deaminase, RNA-specific	Adar	ILMN_3021272	0.0548006	0.925525	0.0525133	0.858732	0.918481	0.995502	0.837261	0.981348	0.0939042	0.921363	0.000335931	0.842715
iokKvDgEIBolotyyvE	TSR1 20S rRNA accumulation	Tsr1	ILMN_2772492	0.00381098	0.777142	0.0015445	0.779766	0.277949	1.13655	0.128442	1.15327	0.234963	0.883264	0.222117	0.89928
ulIR37uEOg95LVeoLQ	2'-5' oligoadenylate synthetase-like 1	Oasl1	ILMN_2717366	0.0257409	0.777151	0.0129861	0.793116	0.81152	0.969954	0.690805	0.955581	0.027382	0.7538	0.00854543	0.757887
3akeuhL_LnYrVe4AC0	nicotinate phosphoribosyltransferase domain containing 1	Naprt1	ILMN_1225191	0.197685	0.934485	0.084765	0.84524	0.436	1.10311	0.978725	0.997278	0.808326	1.03084	0.107379	0.842939
BgL.w.6pIkZfhdiGdU	CDK5 and Abl enzyme substrate 2	Cables2	ILMN_1220084	0.214431	0.922579	0.00229185	0.846033	0.547132	0.951893	0.946793	0.996373	0.0631843	0.878196	0.00263115	0.842965
QKB14leuLrfIEteXjE	hydroxysteroid 11-beta dehydrogenase 1	Hsd11b1	ILMN_2774160	0.00552264	0.777215	0.000932779	0.715367	0.084685	1.2036	0.18238	1.13226	0.44384	0.935457	0.031017	0.809978
Tl6db84BFTwA295ii4	RNA terminal phosphate cyclase-like 1	Rcl1	ILMN_1237527	6.47835e-05	0.777451	0.0150275	0.808554	0.762718	0.985546	0.977071	1.00298	9.45804e-05	0.766214	0.000572039	0.810959
oE3eOyKqK_uUyuKKVQ	RAD23a homolog (S. cerevisiae)	Rad23a	ILMN_2637052	0.240807	0.935427	0.832545	1.01752	0.718929	0.985785	0.0389944	0.828505	0.227501	0.92213	0.0529825	0.843017
WqEjQSzt1BhLpNxtJY	synaptojanin 2 binding protein	Synj2bp	ILMN_1252068	0.0457132	0.846983	0.127655	0.866013	0.106677	0.881399	0.343921	0.926908	0.00517569	0.74653	0.0558272	0.802714
HPUOkIeTZoraKIKKek	Luc7 homolog (S. cerevisiae)-like	Luc7l	ILMN_3162618	0.00216923	0.777462	0.0402355	0.895808	0.849174	1.01031	0.0680552	0.9239	0.0046141	0.785477	0.00642054	0.827637
3qn.waws7ZJIISL1x4	zinc fingers and homeoboxes 1	Zhx1	ILMN_3107322	0.00826337	0.777672	0.0112708	0.686983	0.0936397	1.34201	0.0515611	1.31759	0.785599	1.04364	0.507368	0.905162
rFcVQl3QSCe5JSpKVI	pyruvate carboxylase	Pcx	ILMN_2748361	0.00303285	1.17566	0.415061	1.06527	0.015084	0.826306	0.00132697	0.767208	0.657508	0.971457	0.0587019	0.817283
E.JasSal4BHE5Hl.qI	protein phosphatase 1, regulatory subunit 10	Ppp1r10	ILMN_2933394	0.0220576	0.670901	0.472515	0.866538	0.786786	1.03334	0.65392	0.893253	0.0387416	0.693268	0.0881875	0.774037
KnpAV3ABFSCgF8qCno	RAS, guanyl releasing protein 3	Rasgrp3	ILMN_2908687	0.234131	0.900383	0.00203248	0.804435	0.415199	1.07842	0.655359	1.04828	0.731196	0.970989	0.0630548	0.843273
fmSurpXAXSpQzrn3Nw	3-hydroxybutyrate dehydrogenase, type 1	Bdh1	ILMN_1231553	0.0459509	1.20119	0.329616	0.866789	0.422805	1.08383	0.407547	1.1354	0.0183441	1.30188	0.926001	0.984155
3BciV6H_Cbiv7qeG_s	NEDD4 binding protein 2	N4bp2	ILMN_2978009	0.0051024	0.777844	0.000260767	0.760442	0.367297	1.07016	0.38723	1.05225	0.0168152	0.832416	0.00184751	0.800174
xl5nxKQQhTks7lA9EY	complement component 4 binding protein	C4bp	ILMN_2782794	0.000965506	0.77785	0.0016135	0.806246	0.400663	1.13006	0.0971763	1.3278	0.275969	0.879017	0.64486	1.07054
0h1UCCgNTF79UVIoeo	mitochondrial ribosomal protein S2	Mrps2	ILMN_1233225	0.00674032	0.842029	0.0598157	0.867327	0.581137	0.957628	0.722988	0.972151	0.00279446	0.806351	0.0536654	0.843174
Her0loi056P4HDiass	prickle homolog 1 (Drosophila)	Prickle1	ILMN_1228245	0.607271	1.03369	0.131193	0.919565	0.456358	0.941496	0.140551	0.917241	0.65913	0.973211	0.0153947	0.843463
HRBXK0mKV4gnkEaorQ	WAS protein homolog associated with actin, golgi membranes and microtubules	Whamm	ILMN_3160616	0.010382	0.778498	0.000538431	0.828872	0.890825	0.989885	0.0454178	0.858123	0.0135361	0.770624	0.000184307	0.711274
97RN.3UuwPH0xRvtCg	mitochondrial ribosomal protein L47	Mrpl47	ILMN_1226238	0.0345628	0.779048	0.00231779	0.654864	0.412698	1.12207	0.0597871	1.26388	0.339225	0.874147	0.128062	0.827668
lQ3UBXr31dPogikCX8	synaptotagmin I	Syt1	ILMN_2608416	0.00396096	0.779465	0.0106224	0.677938	0.275036	1.07979	0.114971	1.10321	0.0239796	0.841663	0.049032	0.747905
35Dnv8oC6.cl07sFKs	NA	NA	ILMN_1259712	0.00114546	0.779589	0.000437502	0.804598	0.141868	1.12486	0.198575	1.09288	0.0645422	0.876928	0.0658522	0.879328
9gvXC.knnwXVUQro7k	yes-associated protein 1	Yap1	ILMN_1248293	0.0269375	0.779617	0.00207105	0.799551	0.416904	1.06204	0.871633	1.01523	0.0990056	0.827982	0.0116702	0.811724
WpKV6sNkAr0vdIZ5Vw	PTPRF interacting protein, binding protein 2 (liprin beta 2)	Ppfibp2	ILMN_2964841	0.0650973	1.12654	0.00886888	0.77655	0.237684	0.923781	0.31824	1.08649	0.645186	1.04068	0.0653667	0.843711
upC5OfgVz7jibQvrog	phosphatase, orphan 2	Phospho2	ILMN_2596007	0.000600498	0.779645	6.87058e-05	0.730293	0.0328412	1.1482	0.00497069	1.21143	0.0565083	0.895185	0.0222446	0.884696
BqNWf.r98_noPohQfo	potassium channel, subfamily K, member 10	Kcnk10	ILMN_1245193	0.00452746	0.780401	0.000627282	0.799867	0.376796	1.04305	0.321439	1.06988	0.0155129	0.813996	0.0258649	0.855761
6ejHru0iOj0.x7Qj4s	tetratricopeptide repeat domain 33	Ttc33	ILMN_2615628	0.0195476	0.780426	0.0213153	0.671166	0.0931636	1.34401	0.0583366	1.36616	0.751751	1.0489	0.640029	0.916923
lqt50me756J9MtAZ.0	ring finger protein (C3H2C3 type) 6	Rnf6	ILMN_1216416	0.00765189	0.780337	0.158037	0.869119	0.520111	1.09332	0.409587	1.09767	0.165062	0.853158	0.734514	0.954005
0k24_i_6eq6dwySp6Q	carcinoembryonic antigen-related cell adhesion molecule 1	Ceacam1	ILMN_2683560	0.00367784	0.780532	0.00351002	0.732558	0.0496136	0.852149	0.919088	0.991746	0.000496838	0.665129	0.00665136	0.726511
i3cZ4kCVF.hVJ4d3Xo	pipecolic acid oxidase	Pipox	ILMN_2689581	0.00885455	0.664187	0.186326	0.869974	0.820385	1.02565	0.209383	0.903092	0.0166174	0.681222	0.0558883	0.785666
otRd8dwZyqOE6QpLpI	X-prolyl aminopeptidase (aminopeptidase P) 3, putative	Xpnpep3	ILMN_2642546	0.00253946	0.780633	1.07686e-07	0.608619	0.623356	1.06043	0.129328	1.14229	0.0599632	0.827808	0.000600023	0.695219
Ea6cEenl60BLdCvkts	solute carrier family 12, member 2	Slc12a2	ILMN_3146420	0.000654831	0.780781	0.000319364	0.765418	0.0206883	1.21498	0.0238088	1.17247	0.433097	0.948631	0.082602	0.897432
c4X4_80_4XKnj9_8J8	NA	NA	ILMN_2634603	0.450787	1.06535	0.355257	1.07664	0.016239	0.788788	0.0227112	0.756961	0.0990056	0.840338	0.024954	0.814976
r6V9f4IigEtK3lWUig	DEAD (Asp-Glu-Ala-Asp) box polypeptide 27	Ddx27	ILMN_2944784	0.220459	1.07242	0.0318555	1.17051	0.0143798	0.841696	0.00306124	0.769341	0.182383	0.902648	0.215685	0.900523
on103X9TuUGT9u3iAM	hydroxy-delta-5-steroid dehydrogenase, 3 beta- and steroid delta-isomerase 4	Hsd3b4	ILMN_2757914	0.0035889	0.780815	0.0355004	0.856979	0.310884	1.04963	0.576471	1.03377	0.0143292	0.819569	0.103966	0.885916
0p0qzrXiQTkAtTdeOw	phenazine biosynthesis-like protein domain containing 1	Pbld1	ILMN_1245913	0.743275	0.971778	0.0114219	0.790514	0.455962	0.932125	0.551375	1.06837	0.2774	0.905818	0.127529	0.844558
u4SiVC0ZeBLKk9dUfo	multiple endocrine neoplasia 1	Men1	ILMN_2837476	0.180319	0.896005	0.00202858	0.833304	0.267387	0.913028	0.443003	0.951478	0.0342174	0.818077	0.000740281	0.79287
rJI8JE1_cP0MHFL.88	tumor protein, translationally-controlled 1	Tpt1	ILMN_2858106	0.497968	1.0477	0.973184	0.998197	0.0164842	0.790418	0.00637292	0.804438	0.0160116	0.828119	0.00196098	0.802988
u1KRyCAcSLOGunMYqA	ubiquitin protein ligase E3A	Ube3a	ILMN_3155274	0.0472965	0.780952	0.00845031	0.647523	0.363901	1.19063	0.0594638	1.40909	0.632717	0.929823	0.60199	0.912419
KwpUVUkqS3S47uI13Q	glycolipid transfer protein domain containing 2	Gltpd2	ILMN_2874836	0.00322527	0.781098	0.00865045	0.745821	0.310397	1.13325	0.0939852	1.15379	0.191803	0.885176	0.168773	0.860519
ikdS_P.H6gLXUXQJSM	fumarylacetoacetate hydrolase domain containing 1	Fahd1	ILMN_1218891	0.015052	0.781189	0.00180022	0.718686	0.335172	1.15207	0.500355	1.09115	0.428009	0.899983	0.0553064	0.784194
3zeTwolFuqW9i4Vkjs	PAP associated domain containing 7	Papd7	ILMN_2715876	0.452801	0.951472	0.130545	0.920696	0.391264	0.952574	0.223885	0.917701	0.177503	0.906347	0.00202532	0.844924
0nEtnCiB_XpVSRZ45Q	staphylococcal nuclease and tudor domain containing 1	Snd1	ILMN_2440803	0.0277798	0.845692	0.287209	0.928022	0.320409	0.925841	0.0329095	0.854938	0.00964389	0.782976	0.0182904	0.793401
9SOoAB9VkX3lJ016FU	eukaryotic translation elongation factor 2	Eef2	ILMN_2589181	0.67357	0.954088	0.520181	1.0559	0.522434	0.898593	0.0559103	0.800299	0.29496	0.857337	0.1948	0.845035
WFQqUy6LNqF6OVaOO8	serrate RNA effector molecule homolog (Arabidopsis)	Srrt	ILMN_1242239	0.17255	0.938508	0.000135461	0.827863	0.326029	0.946261	0.336097	0.958454	0.0438506	0.888074	0.000385942	0.793468
op6Dh5ScSRU9F8FOEM	mannan-binding lectin serine peptidase 2	Masp2	ILMN_1216142	0.0021803	0.781264	0.0194361	0.846426	0.157651	0.919667	0.229963	0.946987	0.000951363	0.718503	0.0113057	0.801555
3Leo3UqdhH395CiIJI	digestive organ expansion factor homolog (zebrafish)	Diexf	ILMN_2612564	0.0539784	0.846167	0.00527149	0.786888	0.722024	1.02787	0.353951	1.07432	0.144279	0.869749	0.00747221	0.845368
6_ioFaPW4U3_iLTSqs	carboxylesterase 1C	Ces1c	ILMN_2704749	0.0816191	0.868967	0.000207553	0.681241	0.0753841	1.16288	0.0457187	1.241	0.924327	1.0105	0.03336	0.845417
QSDe8uHLyQei9UJBWc	transcriptional adaptor 1	Tada1	ILMN_2679662	0.00810672	0.781403	0.000634249	0.743509	0.0503229	1.22247	0.116371	1.14573	0.618551	0.95524	0.0429235	0.851859
9p0rXzVKNdwl8rvukI	ankyrin repeat domain 54	Ankrd54	ILMN_2872599	0.00329031	0.781494	0.00174951	0.838068	0.254317	1.10062	0.870001	1.01329	0.0176314	0.860126	0.0156158	0.849208
3Xq797cPkX7e_e8qAo	cyclin-dependent kinase 20	Cdk20	ILMN_2627072	0.204209	0.883725	0.0445777	0.865642	0.393527	1.06891	0.77007	0.976732	0.632137	0.944621	0.0147048	0.8455
r6IAEsBegjionfSKJU	SEC14-like 4 (S. cerevisiae)	Sec14l4	ILMN_2837447	0.0235012	0.781879	0.0498354	0.671795	0.542556	1.08594	0.047312	1.29745	0.161474	0.849075	0.497114	0.871624
fnqPAru5RRlUep.y.8	gamma-glutamyl carboxylase	Ggcx	ILMN_2933647	0.0103553	0.781981	0.023065	0.859211	0.41102	0.931106	0.607739	1.0363	0.00325244	0.728107	0.148699	0.890403
6q3ICCgeA2FO64fuVE	uroporphyrinogen III synthase	Uros	ILMN_2452383	0.023343	0.782113	6.0394e-05	0.525402	0.455719	1.14449	0.0475667	1.46822	0.395124	0.895121	0.0565413	0.771405
N71XxVg97_U6VqOnx4	solute carrier family 7 (cationic amino acid transporter, y+ system), member 2	Slc7a2	ILMN_3038743	0.12068	0.925432	0.0999501	0.829248	0.523189	1.05463	0.831143	1.0197	0.771091	0.975991	0.204219	0.845585
uKASk5ILV1KReVLo18	numb gene homolog (Drosophila)	Numb	ILMN_2878726	0.189415	0.924651	0.512239	0.9613	0.428608	1.02959	0.0435207	0.879642	0.468719	0.952012	0.0251654	0.8456
3nlfnCPAyddfogKd14	zw10 kinetochore protein	Zw10	ILMN_2925558	0.00360449	0.782114	0.0034246	0.79635	0.23168	1.07301	0.311534	1.07257	0.0234365	0.839213	0.0232083	0.854138
cvg4lKSAOCUsSKgOiU	taurine upregulated gene 1	Tug1	ILMN_3028324	0.0456164	0.782455	0.00272954	0.63286	0.127254	1.28161	0.0547067	1.31865	0.987082	1.0028	0.185718	0.834523
u6wTwDr.aoXUCGlKLU	TAR DNA binding protein	Tardbp	ILMN_1244811	0.00209308	0.782528	0.00132947	0.763278	0.103851	1.10974	0.107223	1.12767	0.0289748	0.868401	0.00259965	0.860729
xo9fLqn41zyUB.664o	male-specific lethal 1 homolog (Drosophila)	Msl1	ILMN_1244356	0.00268286	0.782609	0.00451874	0.800178	0.925934	1.009	0.899975	1.012	0.00798697	0.789655	0.00441737	0.809777
HhvqKKnpOj_eHA6CXg	cytochrome b, ascorbate dependent 3	Cybasc3	ILMN_2590779	0.00380804	0.782673	0.000597544	0.817313	0.0847694	1.09536	0.0212892	1.16466	0.0396296	0.857311	0.371951	0.951889
xxU7nYlCmULbOx0pTo	echinoderm microtubule associated protein like 3	Eml3	ILMN_2830983	0.299727	0.926978	0.192036	0.918069	0.178619	0.920395	0.235393	0.921493	0.0806147	0.853186	0.0470854	0.845994
Bjeh7dl_Mfe03_CX6U	acyl-Coenzyme A dehydrogenase family, member 8	Acad8	ILMN_2615170	0.7016	0.968209	0.072972	0.884309	0.0503663	0.852328	0.514878	0.956728	0.0546475	0.825232	0.0251681	0.846043
ZzwRfqgskl1.UjoglU	Sec24 related gene family, member C (S. cerevisiae)	Sec24c	ILMN_1216919	0.453063	0.937595	0.0259101	0.866573	0.354387	0.952572	0.753425	0.976348	0.252312	0.893126	0.0147734	0.846076
oIQsucUUtX38JdedJE	numb gene homolog (Drosophila)	Numb	ILMN_2678576	0.121965	0.898836	0.0676813	0.893736	0.793069	1.01597	0.4213	0.946795	0.211263	0.913191	0.00387136	0.846185
iOlH19xIgk2kup4mtc	predicted gene 826	Gm826	ILMN_3007971	0.10101	0.839633	0.0167423	0.840478	0.509508	1.04777	0.917836	1.0068	0.233781	0.879746	0.029542	0.846192
BeCQpb1JUuJB_V.e7k	zinc finger, DHHC domain containing 6	Zdhhc6	ILMN_3095059	0.184292	0.920564	9.96882e-06	0.72694	0.985907	0.998671	0.0488833	1.16409	0.144279	0.919341	0.0124215	0.846227
QpJS5WLH0H_dOO76O4	acyl-CoA synthetase medium-chain family member 5	Acsm5	ILMN_2658072	0.000644344	0.782792	0.00352211	0.731866	0.0901647	1.12023	0.362493	1.09867	0.0265579	0.876909	0.0528317	0.804078
fTgq3hBSF8UrrFr9OU	transmembrane protein 204	Tmem204	ILMN_3162005	0.00553039	0.782877	0.0211481	0.786037	0.0770705	1.24643	0.0310277	1.29032	0.820328	0.975801	0.91351	1.01424
i1_cLivSrutA_scuio	bicaudal D homolog 2 (Drosophila)	Bicd2	ILMN_3119245	0.016668	0.782926	0.000294143	0.7695	0.417077	1.10993	0.355036	1.09455	0.0827859	0.868992	0.0539348	0.842258
fWI17g6Besz0tH_UiU	caspase 8	Casp8	ILMN_1243876	0.586197	1.04933	0.136718	0.870742	0.366839	0.945093	0.743228	0.971924	0.943016	0.991715	0.102159	0.846295
TjuxL7IK5QfwCdO.r0	zinc finger and BTB domain containing 14	Zbtb14	ILMN_2417945	0.0124133	0.842439	0.144294	0.870659	0.340547	1.14091	0.208216	1.15978	0.772925	0.961149	0.949787	1.00978
Eo938iuAu6_O0IiVyg	solute carrier family 15, member 4	Slc15a4	ILMN_2687204	0.00195203	0.782949	0.0290661	0.807732	0.292505	1.13523	0.547133	1.04319	0.214174	0.888826	0.112678	0.842617
oWJTiLih.WZU_uFfUo	splicing factor 1	Sf1	ILMN_2449335	0.0258346	0.808193	0.0743615	0.879131	0.25251	0.947888	0.0846049	0.904499	0.0161987	0.766077	0.0181037	0.795173
cpSx.nAUaBUK6c6a9Q	heterogeneous nuclear ribonucleoprotein A1 pseudogene	Gm10052	ILMN_2933624	0.206106	0.864248	0.622226	0.953447	0.620622	0.962232	0.153362	0.887765	0.146203	0.831607	0.206637	0.846437
QMCL7tGslrfrpf16V4	histone cluster 2, H2aa1	Hist2h2aa1	ILMN_2751948	0.13432	0.814631	0.860858	1.01749	0.624102	1.04252	0.0690028	0.831909	0.272743	0.849267	0.185345	0.846456
0A0ASagiaaSAk1GST0	NA	NA	ILMN_1251440	0.00208778	0.783022	0.0100163	0.849235	0.45413	1.04597	0.453363	0.949404	0.00977235	0.819019	0.0021207	0.806267
TN_IeJPKtepKhESlEk	hairy and enhancer of split 6 (Drosophila)	Hes6	ILMN_2791952	0.00384095	0.356378	0.20939	0.870898	0.100237	1.20807	0.50937	0.957846	0.0101162	0.43053	0.168743	0.834186
i3kT6CrhqmioeQqG.A	actin binding LIM protein family, member 3	Ablim3	ILMN_1228600	0.0743604	0.865119	0.163774	0.914125	0.336661	1.07261	0.156651	0.92619	0.420073	0.927931	0.0348395	0.846654
6qUZiMnyctOvfyjJeM	zinc finger protein 101	Zfp101	ILMN_2519789	0.000647814	0.783972	0.000581682	0.676258	0.0254048	1.18818	0.0364061	1.26072	0.260923	0.931496	0.101524	0.852569
WjqtJ.1T0gF0wX7PUs	ADP-ribosylarginine hydrolase	Adprh	ILMN_2595704	0.0192443	0.784425	0.0117361	1.18569	0.468025	0.949803	0.412782	0.948541	0.0122776	0.745049	0.0599363	1.12468
EpLt5LFSExHuwihfEo	zinc finger, MYM-type 5	Zmym5	ILMN_1231971	0.00650579	0.833633	0.054499	0.872091	0.0882468	1.12224	0.0650698	1.13085	0.272743	0.935534	0.858208	0.986205
ZXsAkSz7_noqJ5INlQ	purinergic receptor P2Y, G-protein coupled 1	P2ry1	ILMN_2684316	0.00127307	0.784682	0.00692062	0.723553	0.00533294	1.208	0.48554	1.04766	0.370603	0.947897	0.0232083	0.758034
ilUU0eVCqsACIAJXQA	hepatic nuclear factor 4, alpha	Hnf4a	ILMN_1237767	0.00243915	0.784738	0.0232933	0.852439	0.817749	1.03147	0.363868	1.11495	0.0315076	0.809435	0.680273	0.95043
3ZSF0O9XbhVAYdGXwI	aspartyl-tRNA synthetase	Dars	ILMN_3102333	0.0920084	0.916059	0.00155903	0.73238	0.0359117	1.12216	0.0913706	1.15648	0.637264	1.02797	0.0711357	0.846984
oKJP_jCP67rz3.vPX8	nucleoporin 88	Nup88	ILMN_2639464	0.0276571	0.83712	0.0865609	0.872377	0.486628	1.052	0.0499385	1.12805	0.155247	0.880648	0.873856	0.984081
lVIc3ftHiqOohf0zRc	amplified in osteosarcoma	Os9	ILMN_1246758	0.016237	0.784753	0.0048871	0.794901	0.273744	0.919441	0.166876	0.927432	0.00666618	0.721534	0.00273285	0.737217
rTd47Iqor65TK4opVE	RAD23a homolog (S. cerevisiae)	Rad23a	ILMN_1216295	0.955801	1.00293	0.721429	0.974904	0.340547	0.939562	0.115823	0.868837	0.337501	0.942315	0.0102625	0.847033
o87oejQYWz2FlQmFbo	hepatocyte growth factor activator	Hgfac	ILMN_2994299	0.0149815	0.78167	0.139467	0.873109	0.0482251	1.18799	0.18139	1.10025	0.460284	0.928618	0.679019	0.960637
EQt5Lqh5TXnonr2hfc	transferrin receptor 2	Tfr2	ILMN_1227831	0.200595	0.88804	0.180166	0.879531	0.905181	0.983048	0.716822	0.963109	0.219279	0.872987	0.188183	0.847084
H36T6iISIVJ.7orqko	syntaxin 4A (placental)	Stx4a	ILMN_2822053	0.941658	1.00335	0.0116503	0.855559	0.146554	0.897385	0.890047	0.990145	0.159576	0.900388	0.0137264	0.847128
EeU9J7NSR5b3cCxbnk	integrin alpha FG-GAP repeat containing 2	Itfg2	ILMN_1252621	0.431771	0.958774	0.883149	1.00783	0.689925	0.979052	0.0137655	0.840552	0.29921	0.93869	0.00918393	0.847135
37goxeVJefvlB6WIi4	autophagy related 2A	Atg2a	ILMN_1213779	0.112827	1.10598	0.687085	1.03327	0.0294978	0.833557	0.0749053	0.819879	0.271416	0.921901	0.0721679	0.847153
3qfrp0Lcw1ST0oqQpI	DEP domain containing MTOR-interacting protein	Deptor	ILMN_3163001	0.00795095	0.784758	0.000597544	0.737757	0.49853	0.956765	0.682864	1.02768	0.00554004	0.750829	0.00276705	0.758181
E6d7.y6q489zyde3R0	olfactory receptor 702	Olfr702	ILMN_1252706	0.321747	0.938855	0.137401	0.905901	0.366641	0.953009	0.292728	0.93528	0.139859	0.894737	0.0260877	0.847271
0huWTctSbXZ9UiHQiA	branched chain aminotransferase 2, mitochondrial	Bcat2	ILMN_2794608	0.0121023	0.784775	0.00010129	0.695512	0.135601	1.14216	0.392216	1.05247	0.237665	0.896341	0.000617031	0.732005
cZKLSKiBE7PGf5N8Sk	cardiolipin synthase 1	Crls1	ILMN_3140091	0.867989	0.989458	0.0663176	0.848821	0.746151	1.03564	0.985103	0.998313	0.795848	1.02473	0.122499	0.847389
BFSnVP54LALHi.1HxQ	peroxisomal membrane protein 4	Pxmp4	ILMN_2688639	0.0266844	0.776458	0.729209	0.959527	0.604222	0.95331	0.214447	0.829967	0.0242125	0.740205	0.0108426	0.796376
Ze_t3uLZN3PGvxEAdU	golgi reassembly stacking protein 2	Gorasp2	ILMN_2884098	0.286796	0.917946	0.0205881	0.806363	0.836261	1.03582	0.627999	1.05097	0.687435	0.950826	0.155802	0.84746
TlKNHjp8ge_17oifIA	NA	NA	ILMN_1240075	0.00198774	0.785028	0.0120366	0.85766	0.462021	1.05118	0.453216	1.04459	0.0117452	0.825205	0.00551985	0.895904
c2hK7pHr1L_h.wBKIo	mitochondrial transcription termination factor	Mterf	ILMN_3109573	0.00707839	0.785029	0.000232982	0.704753	0.0490644	1.16654	0.0214119	1.30191	0.269773	0.915765	0.2107	0.917523
u_T6KO.O3uowxXgt7I	SH3-binding domain glutamic acid-rich protein like	Sh3bgrl	ILMN_2636212	0.0206811	0.785439	0.0348212	0.709721	0.197572	1.51688	0.0509525	1.69323	0.50365	1.19142	0.399849	1.20172
ZaGK0E2OJz6D6EuCKA	protein phosphatase 1, regulatory (inhibitor) subunit 14A	Ppp1r14a	ILMN_2659824	0.00199078	0.785531	5.2103e-05	0.733289	0.777358	1.02278	0.0252999	1.16148	0.00907743	0.803428	0.00925653	0.851697
fWenSkMCjWpUEbE93s	TM2 domain containing 3	Tm2d3	ILMN_2696537	0.192722	0.917737	0.00197943	0.818982	0.404483	0.938628	0.619775	0.973876	0.0172932	0.861414	0.00185583	0.797587
f1ivoDtHj35F8hSUEo	Smg-7 homolog, nonsense mediated mRNA decay factor (C. elegans)	Smg7	ILMN_2953017	0.00360449	0.785844	8.37878e-05	0.808472	0.838407	1.01852	0.156182	0.936167	0.0101911	0.800397	5.63016e-05	0.756864
ZQl0pe68L5TnnIC058	translocating chain-associating membrane protein 1	Tram1	ILMN_2781938	0.0018226	0.759884	0.0719284	0.874523	0.135797	1.1009	0.367746	1.07396	0.0199645	0.836559	0.522305	0.939205
Ql07p_hIt_KMRKNZDU	WD repeat domain 74	Wdr74	ILMN_1227712	0.956684	1.00357	0.447836	0.96219	0.00548614	0.794477	0.0111413	0.830401	0.00859957	0.797311	0.00276571	0.799004
9ro7Ztevwo7TpghYtU	mitogen-activated protein kinase kinase 7	Map2k7	ILMN_3102163	0.52451	1.03169	0.0494233	0.903878	0.386573	1.06011	0.366402	0.938214	0.128456	1.09371	0.0258235	0.84803
xfrnEUeFYm0rqDHkF4	plasminogen	Plg	ILMN_2589024	0.0309688	0.785941	0.00122544	0.658891	0.523483	0.936454	0.0645234	1.15457	0.0202356	0.735998	0.0144333	0.760735
T6P9HrfJ0HuDu5d47k	zinc finger protein 597	Zfp597	ILMN_3160688	9.72974e-05	0.786035	0.00205729	0.794749	0.0077919	1.20297	0.0487005	1.16511	0.243882	0.945577	0.0983642	0.925972
6kxeKn6PcXUkUUAQKI	toll-interleukin 1 receptor (TIR) domain-containing adaptor protein	Tirap	ILMN_2792267	0.0057638	0.786149	0.0284384	0.798494	0.947148	0.992679	0.846373	1.01949	0.00855391	0.780393	0.0275397	0.814055
osVQUlBGvaAnfn23V8	nuclear receptor subfamily 2, group F, member 2	Nr2f2	ILMN_3163196	0.534727	1.03096	0.743417	0.97647	0.881322	1.00869	0.109797	0.86859	0.567491	1.03992	0.0258165	0.848152
uaccCCrCkiyU6qZF4U	NADH dehydrogenase (ubiquinone) 1 beta subcomplex, 7	Ndufb7	ILMN_2717460	0.739474	1.02226	0.151324	1.09017	0.0237099	0.795281	0.0168394	0.776452	0.0260695	0.812986	0.00557634	0.846468
fJIIvoHlR1QpSGnk6g	NA	NA	ILMN_2599145	0.26233	0.919201	0.767507	0.977752	0.170114	0.929704	0.0375464	0.867543	0.0654832	0.854585	0.0675574	0.848243
f9CpAarkSfkCjPlKII	NA	NA	ILMN_2732827	0.33038	0.950281	0.147211	0.90546	0.989505	1.00109	0.326037	0.936823	0.464504	0.951318	0.0463775	0.848256
HiHmoqkhHGIdDnwsVI	HCLS1 associated X-1	Hax1	ILMN_2972392	0.0179146	0.786261	0.000712075	0.764513	0.550583	0.931352	0.891265	1.01228	0.00445222	0.732286	0.00436032	0.773904
ERXlik.6__1xF3i7wU	cyclin F	Ccnf	ILMN_2722438	0.000331069	0.786679	0.00717438	0.843587	0.0564929	1.15205	0.0814675	1.08711	0.109628	0.906295	0.166115	0.917073
lru11CxIr7SRT0XU7k	CDK5 regulatory subunit associated protein 1	Cdk5rap1	ILMN_2604985	0.685349	1.02117	0.012797	0.828278	0.848382	0.985572	0.527943	1.02434	0.909226	1.00644	0.0361871	0.84844
HpIfACEr8aV8ddPhVU	Yip1 domain family, member 6	Yipf6	ILMN_3159866	0.000433071	0.786745	0.000124972	0.738057	0.10871	1.15153	0.083074	1.18	0.148253	0.905961	0.0962947	0.870904
QgftzXUrzDVioAvlCI	X-ray repair complementing defective repair in Chinese hamster cells 6	Xrcc6	ILMN_1247814	0.000721831	0.786915	1.54451e-05	0.713235	0.117421	1.14418	0.0804254	1.2266	0.0861475	0.900373	0.144224	0.874856
9QqLHtypxus17teQKs	mitochondrial ribosomal protein S18B	Mrps18b	ILMN_2865239	0.00308525	1.24053	0.573301	1.04736	0.00604013	0.752732	0.0373145	0.77157	0.205363	0.933784	0.0111397	0.808109
9fI0UMNU5UTjJcSsyE	adenosine deaminase-like	Adal	ILMN_1242772	0.00603476	0.787148	0.000865289	0.771272	0.158482	1.19133	0.0531681	1.31376	0.494642	0.937752	0.919654	1.01326
f4FddXT3iUdToqfqNc	syntaxin 5A	Stx5a	ILMN_1255725	0.05184	0.827153	0.00753088	0.842455	0.191159	0.910152	0.283553	0.948647	0.0155178	0.752834	0.00452845	0.799192
cpMRfg1SR1IpIJK4N0	family with sequence similarity 126, member B	Fam126b	ILMN_2864290	0.0988331	0.784129	0.0227788	0.81085	0.0465831	1.10659	0.498289	1.04674	0.335038	0.86771	0.0791041	0.848753
ikocCgcS3tBX3YH6D8	asparagine synthetase domain containing 1	Asnsd1	ILMN_1229211	0.0415107	0.787231	0.00706717	0.680685	0.199155	1.14128	0.0365807	1.34113	0.392486	0.898449	0.513011	0.912888
upLl9t_x90nlMuhk30	CKLF-like MARVEL transmembrane domain containing 8	Cmtm8	ILMN_1249046	0.849062	0.987849	0.000642377	0.811152	0.281724	1.12511	0.41644	1.04641	0.256239	1.11144	0.0123496	0.848795
NOhutxmdCZSpZFdxq8	histone cluster 1, H4j	Hist1h4j	ILMN_1256989	0.744464	0.972317	0.813403	1.01914	0.00320713	0.795608	0.0499385	0.848624	0.0233855	0.773584	0.172149	0.86487
0oSNBLO3UGEuk3G0ls	synaptojanin 2 binding protein	Synj2bp	ILMN_2752867	0.0123101	0.858083	0.0506674	0.851084	0.00376775	0.736616	0.479495	0.939677	4.38851e-05	0.632078	0.0334656	0.799744
oSEkkCofT4hEjogcYQ	potassium intermediate/small conductance calcium-activated channel, subfamily N, member 2	Kcnn2	ILMN_2595430	0.00153558	0.787426	0.0243708	0.837229	0.882968	1.01383	0.468978	1.05093	0.00302663	0.798315	0.1503	0.87987
if5QROgPdT4.f17XvQ	major urinary protein 3	Mup3	ILMN_1213817	0.00150105	0.787857	0.00063628	0.730973	0.813111	0.959594	0.634049	0.912147	0.0330771	0.756022	0.021835	0.666755
9HkuMESOcCT1Qp_QlI	Ctr9, Paf1/RNA polymerase II complex component, homolog (S. cerevisiae)	Ctr9	ILMN_1246471	0.00131059	0.787901	0.0287018	0.842526	0.0621831	1.16581	0.142642	1.09822	0.205691	0.918543	0.358019	0.925279
rkgxB4pwcAMq3pX4uk	zinc finger and BTB domain containing 43	Zbtb43	ILMN_2503987	0.00365075	0.787994	0.00350556	0.737735	0.703614	1.04686	0.173091	1.18396	0.064286	0.82492	0.22685	0.87345
TTglS4vnipIrU05Ins	stromal cell derived factor 2	Sdf2	ILMN_2791326	0.54548	0.9557	0.0207195	0.834575	0.0968782	0.883461	0.576552	0.958789	0.0391554	0.844324	0.0225749	0.800181
TiddTcuSTfJ_qfc3og	calcium homeostasis endoplasmic reticulum protein	Cherp	ILMN_2746924	0.208688	0.924738	0.0473841	0.891795	0.906332	0.989455	0.367238	0.952616	0.0867023	0.914987	0.0155067	0.849538
0IVFE.efh6l5p1.feo	CTF8, chromosome transmission fidelity factor 8	Chtf8	ILMN_2911454	0.140601	0.911152	0.00450557	0.814196	0.0856292	0.899705	0.841125	0.983064	0.0195438	0.819768	0.00185583	0.800407
WM6cuI4evPktS9cCso	DEAD (Asp-Glu-Ala-Asp) box polypeptide 19b	Ddx19b	ILMN_2688135	0.00322527	0.788014	0.0105725	0.871763	0.894089	1.0185	0.422161	1.06425	0.0333613	0.802593	0.360135	0.927774
rVzoZbBit6fuCk4tH4	heme binding protein 1	Hebp1	ILMN_2699307	0.380059	1.16546	0.00512082	0.77446	0.121126	0.711661	0.550492	1.0972	0.31191	0.829415	0.262008	0.849735
3qBXWu5rhSpUT3ndt0	pancreatic progenitor cell differentiation and proliferation factor homolog (zebrafish)RIKEN cDNA 2700038C09 gene	Ppdpf	ILMN_2590015	0.142882	0.917015	0.881785	1.01185	0.121062	0.875659	0.0281143	0.839889	0.0033704	0.802993	0.0763759	0.849844
ut93hQhdfiRSsRG4EU	toll-interleukin 1 receptor (TIR) domain-containing adaptor protein	Tirap	ILMN_2792268	0.00439037	0.788273	0.00893523	0.764293	0.736041	1.03471	0.795313	1.02649	0.011952	0.815636	0.00349037	0.784535
BYUp6f838B8kp7TtNc	RAB22A, member RAS oncogene family	Rab22a	ILMN_2768841	0.10839	0.919518	0.171928	0.906898	0.6363	0.972545	0.18893	0.937163	0.0360475	0.894273	0.0676722	0.849911
6VBNBRQH431f1Yi7qo	tubulin tyrosine ligase-like family, member 5	Ttll5	ILMN_1221424	0.095353	0.868506	0.00118091	0.836201	0.49131	1.06258	0.781887	1.01644	0.43424	0.922861	0.00220219	0.849951
0sOG_l_W71910mUR0Q	coatomer protein complex, subunit zeta 1	Copz1	ILMN_2862093	0.001523	0.78892	0.0195264	0.863129	0.0409202	1.19545	0.134613	1.06917	0.436344	0.943113	0.205136	0.922831
TiBe1WklMv7X9eicZU	retinoblastoma binding protein 5	Rbbp5	ILMN_2790735	0.00361661	0.788972	0.000307539	0.798951	0.305228	1.06288	0.126928	1.10056	0.0250045	0.838585	0.029391	0.879296
91Kbd5SIEIS33NKeek	nucleic acid binding protein 2	Nabp2	ILMN_2837156	0.511932	1.03817	0.0452278	1.11574	0.0293901	0.814604	0.00281871	0.771902	0.0138948	0.845695	0.0366114	0.861242
NaORNiSh9CCqFC9ye4	PDZ domain containing 11	Pdzd11	ILMN_1259379	0.228302	0.943695	0.000455808	0.838618	0.74822	0.958111	0.878209	1.01375	0.35895	0.904165	0.0351126	0.85015
0gl1tXrkQXggkSOLik	nitric oxide associated 1	Noa1	ILMN_2835461	0.0536468	0.906706	0.129735	0.890141	0.912977	1.01163	0.337208	0.955447	0.261665	0.917253	0.075079	0.850482
EL1Iyv_xPkhOLUdeRU	ADP-ribosylation factor 3	Arf3	ILMN_1252195	0.130148	1.12116	0.327252	1.0593	0.199285	0.887594	0.0177141	0.802888	0.96443	0.995134	0.0768238	0.850503
upclpTR6AiOVPoTkB4	hydroxy-delta-5-steroid dehydrogenase, 3 beta- and steroid delta-isomerase 2	Hsd3b2	ILMN_1234480	0.0356917	0.672864	0.115142	0.875377	0.733714	1.02709	0.343981	0.933407	0.0580331	0.691094	0.0376008	0.817083
35J04IiirnFqU6yKd8	transporter 1, ATP-binding cassette, sub-family B (MDR/TAP)	Tap1	ILMN_1250409	0.122704	0.8124	0.0355324	0.857428	0.808737	0.977797	0.920724	0.991995	0.125356	0.794362	0.0510719	0.850565
0L_KUJIEFS8iniIJSE	dihydrodiol dehydrogenase (dimeric)	Dhdh	ILMN_2971314	0.0221884	0.78907	0.000192121	0.752391	0.22593	1.17819	0.198168	1.19094	0.591338	0.929672	0.347047	0.89605
iuni_re9N7fKwY0MUk	retinoic acid induced 14	Rai14	ILMN_2682928	0.000231744	0.789403	0.000183056	0.71842	0.0590004	1.14037	0.0158106	1.2873	0.0504608	0.900213	0.281	0.92482
BVF7B4pS.i4xJQXgNI	SUMO1/sentrin specific peptidase 7	Senp7	ILMN_3098927	0.0917429	0.926666	0.000323368	0.877486	0.488869	1.04079	0.380746	0.969486	0.430765	0.964463	0.000302376	0.85071
9Qov4liXrQSR7sTTpQ	ATPase type 13A1	Atp13a1	ILMN_1250382	0.990283	1.00097	0.767397	0.985675	0.0559478	0.887577	0.0199199	0.863131	0.170774	0.888439	0.0111657	0.850767
EH6JqzUOKIL4F7loLE	presenilin enhancer 2 homolog (C. elegans)	Psenen	ILMN_2592313	0.289572	1.04914	0.0266264	0.879778	0.0881162	0.834027	0.716462	0.967038	0.158235	0.875014	0.0501907	0.850779
BIG6BVGL.x7X0VMXdU	sema domain, immunoglobulin domain (Ig), transmembrane domain (TM) and short cytoplasmic domain, (semaphorin) 4G	Sema4g	ILMN_2718314	0.0481844	0.804252	0.207443	0.876269	0.750285	1.07129	0.426666	0.934005	0.348401	0.861591	0.143429	0.81844
TOOCDDTpRPtHuk0kko	hydroxysteroid (17-beta) dehydrogenase 11	Hsd17b11	ILMN_2685234	0.108735	1.22105	0.48477	1.071	0.135934	0.826184	0.087022	0.794522	0.955763	1.00881	0.1025	0.850934
EvpSiuUfiDfGwikiJM	CCR4-NOT transcription complex, subunit 6-like	Cnot6l	ILMN_2725466	0.165619	0.913617	0.0232889	0.889078	0.402524	1.0755	0.479148	0.957163	0.820337	0.982592	0.00366982	0.850993
ZoRB.zroC4hHj_I9KE	glutaryl-Coenzyme A dehydrogenase	Gcdh	ILMN_1228907	0.0103791	0.789693	0.0279304	0.663158	0.381299	1.16599	0.0947468	1.27747	0.609673	0.920775	0.382102	0.847163
ZQU.Ug7qRVLjraqKrM	UFM1-specific peptidase 2	Ufsp2	ILMN_2957898	0.537373	0.952643	0.0065605	0.851234	0.202376	0.865636	0.998084	0.999817	0.0536332	0.824642	0.0259108	0.851078
KvAL3.qUvp_jAO_ujg	t-complex protein 1	Tcp1	ILMN_2774140	0.0342379	0.789845	0.00652058	0.671411	0.907123	1.02633	0.0774215	1.36577	0.192262	0.810645	0.60759	0.916997
fru_god76MOL_zS.e0	mediator of RNA polymerase II transcription, subunit 28 homolog (yeast)	Med28	ILMN_2637365	0.0369891	0.790056	0.0188573	0.771332	0.472545	1.11123	0.162155	1.20763	0.383532	0.877933	0.628987	0.93148
fKkkBV7MD_iqdUyeN4	pantothenate kinase 1	Pank1	ILMN_1249910	0.0159012	0.790323	0.00396637	0.642047	0.563106	0.941316	0.957932	1.00758	0.00703969	0.743944	0.0102189	0.646912
QE.ehKyl6NfUuhJ_5Q	heat-responsive protein 12	Hrsp12	ILMN_2610706	0.477755	1.06798	0.554298	0.972329	0.0937016	0.847127	0.112627	0.875635	0.354444	0.904715	0.0411573	0.851405
3wLQvRSdyR5SdcQUTo	torsin A interacting protein 1	Tor1aip1	ILMN_2751215	0.678095	1.02825	0.867341	0.994842	0.132583	0.90815	0.0135423	0.855866	0.292975	0.933807	0.00590392	0.851451
9nRQOaEXui4KAyXn5c	autophagy/beclin 1 regulator 1	Ambra1	ILMN_2760593	0.87424	0.988245	0.00147246	0.868558	0.588803	0.948106	0.68466	0.980428	0.365904	0.93696	0.00299922	0.851559
Qo2I4nsAHQgx5CX9RE	endoplasmic reticulum protein 44	Erp44	ILMN_2493747	0.0169748	0.79035	0.0102438	0.786985	0.195328	1.12621	0.0698856	1.24074	0.268412	0.890104	0.854044	0.976444
H.sPsn73UUXh6p57tU	argininosuccinate synthetase 1	Ass1	ILMN_1247811	0.685592	0.95777	0.793277	1.04149	0.969452	0.994612	0.0905298	0.817828	0.756546	0.95261	0.417098	0.851757
Hp00xIexfz27d6d4Ho	protease (prosome, macropain) 26S subunit, ATPase 5	Psmc5	ILMN_1220632	0.527658	0.957746	0.0271782	0.835766	0.292891	0.93061	0.791488	1.01917	0.119891	0.891288	0.0596857	0.851791
Q2BIAyo1nVQVup1kh8	ubiquilin 1	Ubqln1	ILMN_2479786	0.32011	0.945894	0.398183	0.952944	0.268287	0.939064	0.0626205	0.893899	0.0790432	0.888255	0.0165267	0.851836
cTLnvoSz_Kolf.lM3E	N(alpha)-acetyltransferase 16, NatA auxiliary subunit	Naa16	ILMN_2956743	0.000215332	0.790689	0.000412396	0.822826	0.279339	1.06462	0.695543	1.02858	0.00365677	0.841786	0.0136683	0.846345
ZdXheUtf7Rp3vTkx_A	unc-51 like kinase 1	Ulk1	ILMN_2506115	0.137243	0.845194	0.0644856	0.783856	0.106852	1.12814	0.301603	1.08678	0.705643	0.953499	0.263179	0.851879
9W5E63iZRv7e0R8f5E	autophagy related 16-like 1 (S. cerevisiae)	Atg16l1	ILMN_2620574	0.114099	0.898719	0.0154988	0.844528	0.673806	1.02499	0.88723	1.00878	0.298797	0.921176	0.0414826	0.851943
uXde63qDQ5_8_rkgEM	aminoadipate-semialdehyde dehydrogenase	Aasdh	ILMN_1221418	0.00201662	0.790729	0.000202277	0.708203	0.0592457	1.10226	0.0269211	1.19292	0.0357498	0.871586	0.0125388	0.844827
9WEbVeQEtX_6jyhoqM	nuclear factor I/C	Nfic	ILMN_3022492	0.625579	0.972932	0.478603	1.03273	0.805392	0.980753	0.00747175	0.825115	0.557507	0.954207	0.0222668	0.852122
3kIvu7EFF9_S.eQIX0	Fanconi anemia, complementation group L	Fancl	ILMN_1247125	0.00105139	0.790986	0.00523401	0.804104	0.0883045	1.15526	0.494467	1.06658	0.167414	0.913793	0.0447759	0.857644
05Kk_kaO3Fxp1lE_Os	branched chain ketoacid dehydrogenase kinase	Bckdk	ILMN_1249301	0.0510363	1.13587	0.0392802	0.906418	0.463152	0.944946	0.19116	0.940172	0.225181	1.07334	0.00969687	0.852189
NK2tBpHF2h7dt3euF0	activin receptor IIB	Acvr2b	ILMN_1230145	0.086271	0.91619	0.0506674	0.884198	0.8347	0.980987	0.599215	0.963823	0.157676	0.898771	0.0523995	0.85221
fo8eL3ufVGelerfveI	transmembrane protein 80	Tmem80	ILMN_2622780	0.559817	1.02828	0.0497553	0.860942	0.186132	0.916045	0.926025	0.989864	0.339337	0.941951	0.0570938	0.852216
9qC544T6DlSjk6V8eU	AMME chromosomal region gene 1-like	Ammecr1l	ILMN_1229706	0.0576154	0.842744	0.415225	0.940286	0.785917	1.01284	0.195967	0.906338	0.0974018	0.853565	0.0470126	0.852217
Np99HjSTJE4sRNA8vQ	ubiquitin-conjugating enzyme E2J 1	Ube2j1	ILMN_1254000	0.00587584	0.790997	0.00852031	0.720441	0.111891	1.23368	0.088123	1.24565	0.844348	0.975836	0.418883	0.897421
Hao3tnOhexL7A0Czso	CCR4-NOT transcription complex, subunit 6-like	Cnot6l	ILMN_2642671	0.000621317	0.791316	0.00124666	0.806333	0.015662	1.1633	0.0111413	1.17896	0.128456	0.920538	0.384592	0.950631
iqi6Ix4UB5RCCXiDaU	methionyl aminopeptidase type 1D (mitochondrial)	Metap1d	ILMN_1253142	0.00412357	0.791414	0.00286912	0.812481	0.423538	1.07642	0.143368	1.12144	0.0790432	0.851895	0.13909	0.911145
c0180ZRVZ3mCWXqIKI	isoamyl acetate-hydrolyzing esterase 1 homolog (S. cerevisiae)	Iah1	ILMN_2620803	0.0993006	0.884181	0.723274	0.976799	0.0859932	0.894905	0.054639	0.844251	0.0116545	0.791258	0.00576076	0.824663
NaiHtdzpDjdKnS6SgM	myosin, light polypeptide kinase	Mylk	ILMN_2662602	0.0410573	0.791504	0.0284737	0.776257	0.161756	1.10855	0.235567	1.10486	0.237665	0.877419	0.204414	0.857656
KZarNI0fYjdHUiTeUc	decapping enzyme, scavenger	Dcps	ILMN_2720770	0.219389	0.919992	0.00561564	0.746708	0.202559	0.918644	0.121901	1.1417	0.0308095	0.845145	0.116089	0.852512
iv7oQOIr9I5LiiR4tc	SRY-box containing gene 9	Sox9	ILMN_3007428	0.0142425	0.791548	0.00380301	0.850755	0.0294407	1.29714	0.00458968	1.21927	0.817883	1.02675	0.480736	1.0373
f0sKPXsMefwI550ipo	microtubule-associated protein 1 light chain 3 beta	Map1lc3b	ILMN_1260033	0.0375777	0.791567	0.0276701	0.729951	0.47873	1.20506	0.128986	1.37613	0.852046	0.953888	0.98282	1.00451
TCOOll8SkqeiO4yp50	epithelial splicing regulatory protein 2	Esrp2	ILMN_1224254	0.00598355	0.791579	0.00728691	0.792716	0.240672	0.914647	0.0456455	0.863676	0.0016397	0.724015	0.0016225	0.68465
E4nSUXmSUjZwDbppIY	mitochondrial fission regulator 1-like	Mtfr1l	ILMN_2629718	0.393788	0.925365	0.245094	1.09734	0.252621	0.894171	0.0135742	0.777108	0.0547454	0.827434	0.164504	0.852754
ER0h90nXuTVLsp3ilE	guanylyl cyclase domain containing 1	Gucd1	ILMN_3000080	0.0104637	0.839677	0.0617507	0.876463	0.381427	1.0834	0.140105	1.07625	0.259199	0.909707	0.417415	0.943291
0Y4fSKKrTRyuf7X.7E	ubiquitin-conjugating enzyme E2G 1	Ube2g1	ILMN_2443644	0.817058	1.01394	0.0358331	0.811789	0.677066	1.04572	0.553515	1.05057	0.497061	1.0603	0.15159	0.852845
0K7VRk53uenFkKkICM	transmembrane serine protease 6	Tmprss6	ILMN_1227763	0.132909	1.11779	0.326044	1.05184	0.0315124	0.800343	0.0368713	0.873226	0.109399	0.894616	0.125595	0.918498
Hl9Y3V08gwUERKVjrI	general transcription factor IIIC, polypeptide 2, beta	Gtf3c2	ILMN_1249581	0.777953	0.978448	0.0528044	0.8879	0.687038	1.02992	0.589787	0.960682	0.926177	1.00773	0.0387629	0.85299
iUujTUXX0LCn1KXWVM	steroid receptor RNA activator 1	Sra1	ILMN_2659132	0.488044	0.934136	0.807209	0.977688	0.00299442	0.801459	0.0273057	0.799478	0.0288205	0.748671	0.0382044	0.78164
WIZk01ZlN5Bye4oGOI	histone cluster 2, H2ab	Hist2h2ab	ILMN_2785454	0.00936294	0.786608	0.0582517	0.876588	0.321743	1.06055	0.191965	1.12531	0.0396296	0.834236	0.889909	0.986431
iwXfolAB6IVKRXl7ls	Der1-like domain family, member 2	Derl2	ILMN_2685125	0.000267568	0.791624	0.00761366	0.74419	0.810732	0.980928	0.144306	1.21058	0.000893989	0.776526	0.438162	0.9009
T4eVZJfRYBCFO5QnSo	elaC homolog 2 (E. coli)	Elac2	ILMN_1212672	0.137627	0.922077	0.0105128	0.845412	0.224354	0.919125	0.349002	0.950899	0.0050321	0.847504	0.00506012	0.803902
3nuckrj5UtfqS4EAd4	occludin	Ocln	ILMN_1226104	0.00215725	0.791664	0.000550829	0.699148	0.0140115	1.21301	0.143364	1.10357	0.559033	0.960295	0.00603511	0.77156
rQBLvVIhqepQ4Ue_10	golgi autoantigen, golgin subfamily a, 3	Golga3	ILMN_1260175	0.097108	0.907077	0.00010257	0.781364	0.264696	0.939088	0.543262	1.02895	0.0127646	0.851825	5.63016e-05	0.803988
uefVK.bBeKqfv9XzuQ	X-box binding protein 1	Xbp1	ILMN_2431237	0.0046103	0.791729	0.0174604	0.785568	0.158914	1.12568	0.0289539	1.28155	0.158675	0.891236	0.958492	1.00675
6q3kdXVe5eHCX70_98	sterol regulatory element binding factor 2	Srebf2	ILMN_1223598	0.0288101	0.791785	0.04545	0.815779	0.810287	0.984607	0.984348	0.998449	0.0325334	0.779597	0.0730345	0.814514
iwtZ1ZVggqdQgpbhQo	histone cluster 1, H2bf	Hist1h2bf	ILMN_2719202	0.921486	0.990697	0.586633	0.957804	0.0346583	0.794186	0.124951	0.891061	0.0240535	0.786798	0.113531	0.853462
H4oE91qChCCU14JnFI	decapping enzyme, scavenger	Dcps	ILMN_2838199	0.00516912	0.791856	0.0145058	0.711681	0.302713	0.942844	0.453216	1.06657	0.00307241	0.746597	0.0563521	0.759056
0uEuGEDiIiK6dEMnno	pentatricopeptide repeat domain 3	Ptcd3	ILMN_1228040	0.00188224	0.791883	0.00190323	0.746519	0.591815	1.06454	0.412935	1.10006	0.077744	0.842991	0.0712737	0.821217
WFqYihMaUigPkhQg8k	DNA-damage inducible protein 2	Ddi2	ILMN_2998995	0.0138627	0.794389	0.618773	1.0348	0.877203	1.01319	0.0364061	0.777042	0.0252168	0.804864	0.0010255	0.804079
WuleBlRF9eaDooR.uM	rRNA 2'-O-methyltransferase fibrillarin-like	LOC100044829	ILMN_1215147	0.122982	0.877908	0.598991	0.962439	0.504477	0.959791	0.0584053	0.887015	0.074394	0.842608	0.0607548	0.853698
cJ7oqfLl_S6Iu5Neok	adaptor-related protein complex 3, delta 1 subunit	Ap3d1	ILMN_2953301	0.795106	0.981358	0.0879802	0.893977	0.339894	0.955077	0.469268	0.955163	0.41538	0.937272	0.0267715	0.853894
6IKF7YXEHoHX2l5nGk	KiSS-1 metastasis-suppressor	Kiss1	ILMN_2735829	0.239899	1.08614	0.327812	0.845713	0.867597	0.98743	0.952617	1.00974	0.41945	1.07249	0.481611	0.853951
BINHU_9u_f.ke.vVZ4	malectin	Mlec	ILMN_1222602	0.802732	1.01409	0.00858605	0.825362	0.0559001	0.891472	0.673011	1.03467	0.0620479	0.904034	0.0785793	0.853978
Hr9Tp36f3v3gtTVkUk	calneuron 1	Caln1	ILMN_1249022	0.388859	1.05791	0.623697	0.961523	0.374585	0.928146	0.0606014	0.888182	0.779092	0.981896	0.119397	0.854007
ooXl3qg93oeB78XSSc	Williams Beuren syndrome chromosome region 22	Wbscr22	ILMN_2478874	0.00188899	0.7919	0.0158324	0.806903	0.282955	1.07466	0.817663	0.978334	0.00933438	0.85102	9.52925e-05	0.789421
TqF5d6oPd6Hge.F0kk	Williams Beuren syndrome chromosome region 22	Wbscr22	ILMN_1250081	0.00110239	0.791948	0.0106224	0.864012	0.533313	1.03854	0.0531956	0.881965	0.00442695	0.822473	0.000473914	0.762028
xk3j_.e6iF5Ne5UUfo	TBC1 domain family, member 13	Tbc1d13	ILMN_1218901	0.205279	1.06481	0.0195868	0.917603	0.0777133	0.876468	0.21748	0.930977	0.258833	0.933273	0.0168595	0.854267
0Cq9CdWAnaAHpHFNmo	proteasome (prosome, macropain) subunit, beta type 7	Psmb7	ILMN_1221340	0.887124	0.988814	0.339141	0.962119	0.19257	0.899646	0.0545464	0.887929	0.18975	0.889583	0.00535464	0.854293
reBdl5X5J6OOU9peC4	aspartyl-tRNA synthetase	Dars	ILMN_2589477	0.554121	0.961122	0.00190546	0.772493	0.285236	1.11128	0.256039	1.10594	0.44388	1.06808	0.0917229	0.854331
ZpX6VunP_14N8VYHQU	signal sequence receptor, beta	Ssr2	ILMN_2833606	0.00607799	0.791971	0.00819838	0.820655	0.9809	1.00195	0.513662	0.943964	0.00904444	0.793516	0.0102133	0.774669
uqJl0d5HvJKOkn0EdE	glucokinase	Gck	ILMN_2698004	0.0307605	0.792063	0.00652878	1.73822	0.267573	1.13126	0.474486	1.18722	0.382143	0.896028	0.0313677	2.06365
Ql1eF5S1.tGne9OTH4	unc-51 like kinase 1	Ulk1	ILMN_1228475	0.467671	0.909518	0.214421	0.876944	0.514052	1.03462	0.767472	0.974589	0.688926	0.941008	0.212149	0.85466
NCH_ReDfJRbIScbTV4	asparaginyl-tRNA synthetase	Nars	ILMN_1227163	0.972402	1.00336	0.0561111	0.905027	0.0949155	0.840252	0.455692	0.944388	0.054359	0.843079	0.0584077	0.854697
Zp_gcbo53tDTOt0Qu4	ADP-ribose/CDP-alcohol diphosphatase, manganese dependent	Adprm	ILMN_1226476	0.964282	0.997357	0.000528419	0.809536	0.205519	0.922559	0.469268	1.05596	0.281265	0.92012	0.0367275	0.854838
c79xFbxWju_1GKI5J8	PHD finger protein 2	Phf2	ILMN_2664950	0.484013	0.957689	0.666742	0.979891	0.909253	1.01203	0.13053	0.872384	0.632717	0.969206	0.0560415	0.854841
rlypEwQt0ilBeJxAkI	per-pentamer repeat gene	Ppnr	ILMN_2822477	0.0040793	0.79215	0.0264299	0.788808	0.0804927	1.16616	0.954936	1.0066	0.275395	0.923773	0.0467575	0.794017
3FQjoLXtx7di.BJSSE	WD repeat domain 34	Wdr34	ILMN_1233784	0.233967	0.958951	0.0497311	0.919184	0.224354	1.0609	0.198088	0.9301	0.741008	1.01735	0.0232083	0.854933
ozx533RlliRsC4l7qk	NA	NA	ILMN_2445324	0.0488261	1.16346	0.111751	0.878262	0.404775	0.876383	0.145492	0.830525	0.91545	1.01963	0.0267363	0.729419
fV5hvctJaWlWsjZ99E	ribonuclease H2, subunit C	Rnaseh2c	ILMN_1259794	0.0992421	0.909977	0.687119	1.02765	0.167359	0.900628	0.0247284	0.832154	0.00600388	0.81955	0.0596857	0.855162
6O5keamUGkTan3.m6E	hepsin	Hpn	ILMN_1221781	0.289558	0.899712	0.480121	1.07174	0.297163	0.883971	0.0298486	0.733364	0.0293796	0.795319	0.0272176	0.785977
WoRV2oXpdIdFA_dGv8	leucine rich repeat and fibronectin type III domain containing 3	Lrfn3	ILMN_2930680	0.565811	1.08224	0.230429	1.14942	0.229427	0.849702	0.065335	0.74405	0.518809	0.919582	0.32675	0.855224
HU01ElJKn8UNLRN7sY	hexose-6-phosphate dehydrogenase (glucose 1-dehydrogenase)	H6pd	ILMN_1244188	0.0382602	0.792156	0.0031076	0.690387	0.380003	1.07292	0.294979	1.0954	0.122882	0.849922	0.0229606	0.75625
6p6hHaySUGRLO3hQt0	RAD51 homolog D	Rad51d	ILMN_2755140	0.144913	0.905805	0.0180428	0.89113	0.930656	1.00742	0.302006	0.959779	0.139859	0.912527	0.00608624	0.855288
oqJ3P0uG3OUl_C5SCE	arsenic (+3 oxidation state) methyltransferase	As3mt	ILMN_1247626	0.0227249	1.24813	0.501376	0.87839	0.480292	0.91748	0.708135	1.05558	0.347803	1.14513	0.753831	0.927208
luTXorB4U10hJOpyAQ	metallo-beta-lactamase domain containing 2	Mblac2	ILMN_3160416	0.0422211	0.792415	0.00103196	0.749734	0.0653801	1.26941	0.0932337	1.13972	0.970523	1.0059	0.0112654	0.85449
lazStVi512.q7fW32U	histone cluster 2, H3c1	Hist2h3c1	ILMN_3040069	0.00570276	0.753107	0.091179	0.87852	0.379194	1.04751	0.417864	0.943915	0.0179543	0.788884	0.0553064	0.829248
cn6dyeOEgJ4DU2X1TU	H2A histone family, member Y	H2afy	ILMN_1242842	0.624445	1.03285	0.676159	0.970204	0.276126	0.907623	0.086788	0.881954	0.370675	0.937438	0.0645136	0.855675
BEopfq4XnrMizns9.c	EPS8-like 2	Eps8l2	ILMN_2821263	0.101049	1.12512	0.750438	1.02149	0.108725	0.856513	0.0553193	0.837706	0.753539	0.963683	0.0744222	0.855706
Wn3eUTXyXM9PF7tOro	RIKEN cDNA 0610012H03 gene	0610012H03Rik	ILMN_2972403	0.0124133	0.792629	8.12747e-05	0.617324	0.183178	1.21102	0.0499385	1.37156	0.774279	0.959887	0.15415	0.846694
QYYlkCOCDyFU6FUnTE	polyglutamine binding protein 1	Pqbp1	ILMN_2883110	0.0614054	0.916756	0.0764041	0.881342	0.254461	0.930418	0.594673	0.971113	0.006114	0.852966	0.0724504	0.855883
ZpOQ6o4kr_nBS79fWU	ATPase, class VI, type 11C	Atp11c	ILMN_3152506	0.000962128	0.792965	3.20863e-05	0.570264	0.0414729	1.11763	0.0635886	1.27475	0.0345941	0.886245	0.0053365	0.726941
N8qygikQIoVaya43uk	prolactin regulatory element binding	Preb	ILMN_2683621	0.0519549	0.887164	0.0898135	0.863997	0.0956952	0.897215	0.216868	0.945719	0.00434398	0.795977	0.0485781	0.817098
u_qUi1wlVTnsDLettI	RUN and SH3 domain containing 2	Rusc2	ILMN_1214953	0.76152	1.01887	0.703732	1.04991	0.0759116	0.900953	0.193567	0.81527	0.177109	0.917956	0.179435	0.855962
rSoKCztS0zoISruQUo	interferon-induced protein with tetratricopeptide repeats 3	Ifit3	ILMN_1230458	0.244864	0.892269	0.00943634	0.711465	0.642723	0.94884	0.283265	1.20314	0.174113	0.846621	0.352759	0.855994
rFdRXJlL9VPTORFC7w	potassium channel tetramerisation domain containing 15	Kctd15	ILMN_2655869	0.211885	0.909971	0.9664	0.995751	0.00833361	0.863002	0.184961	0.859853	0.0176556	0.785307	0.0979136	0.856199
9G606u4OEZSnOAuENI	tRNA splicing endonuclease 15 homolog (S. cerevisiae)	Tsen15	ILMN_1243752	0.000866022	0.79309	0.00242236	0.765188	0.0739712	1.12855	0.0227038	1.25385	0.0536777	0.895044	0.357895	0.959433
3hJ6UKB11VCDnU0Eu4	FtsJ homolog 1 (E. coli)	Ftsj1	ILMN_1249624	0.000341168	0.793339	0.000500677	0.82731	0.0795899	1.09192	0.11042	1.0618	0.00832657	0.866266	0.0106134	0.87844
3I1TJBSetEh5P1lOBU	bisphosphate 3'-nucleotidase 1	Bpnt1	ILMN_2601515	0.914849	1.00998	0.91477	0.991255	0.0804335	0.792397	0.0348832	0.786705	0.00460777	0.800307	0.0046876	0.779825
WKUx9JVRBVe6EF8V7s	N-acetyltransferase 6	Nat6	ILMN_2905859	0.0229877	0.79345	0.00872837	0.861856	0.986961	1.00247	0.38666	0.942503	0.0444778	0.79541	0.00201105	0.812301
l5OfucF3qjdKUS931U	centrosomal protein 68	Cep68	ILMN_2751090	0.0903661	0.897557	0.0136912	0.883843	0.060159	1.08366	0.559001	0.969111	0.701117	0.97265	0.0125388	0.856542
NX_k.hKExFcrBASRMU	SMEK homolog 2, suppressor of mek1 (Dictyostelium)	Smek2	ILMN_2683138	0.0299626	0.793768	0.000921176	0.617038	0.0585805	1.28702	0.0258851	1.50545	0.873246	1.0216	0.595515	0.928917
HJOXdIHnJ9cMBRA1Fs	signal recognition particle 9	Srp9	ILMN_2779746	0.000954815	0.793904	0.0134749	0.782669	0.247107	1.09889	0.0253208	1.18	0.05138	0.872415	0.40459	0.923551
uoTUucVIiBV7dFCBJI	glycerate kinase	Glyctk	ILMN_3102653	0.00687338	0.793916	0.00211511	0.78181	0.0930681	1.1296	0.0687534	1.13152	0.146315	0.896808	0.0689452	0.884635
H_J3XoMbFTUbX0neWU	asparagine-linked glycosylation 3 (alpha-1,3-mannosyltransferase)	Alg3	ILMN_1215893	0.448608	0.937241	0.570304	0.950908	0.297305	0.914285	0.19177	0.900887	0.179877	0.856905	0.178374	0.85666
fRJ70jhe4Re3sv6wJU	GTF2I repeat domain containing 2	Gtf2ird2	ILMN_1242837	0.00213688	0.865091	0.052813	0.878543	0.394954	1.07637	0.0721451	1.10672	0.320059	0.931154	0.730374	0.9723
HVnev3HI4bPHcReO3I	integrator complex subunit 7	Ints7	ILMN_2726174	0.0132261	0.793933	8.39157e-05	0.684418	0.251119	1.0809	0.210465	1.11221	0.0971057	0.858164	0.00392443	0.761219
xOOUPXlA801dIFK0Eo	guanosine diphosphate (GDP) dissociation inhibitor 1	Gdi1	ILMN_2630975	0.205105	0.951047	0.0683953	0.916608	0.484849	0.952695	0.238353	0.934715	0.0937374	0.906058	0.00342264	0.856767
9k2n0aNqiOX2H8O.V4	NECAP endocytosis associated 1	Necap1	ILMN_2715304	0.620954	1.03796	0.330005	0.912621	0.254326	0.897627	0.52008	0.93883	0.471686	0.931701	0.133351	0.856795
cUSfwetOweiHiAuepQ	non-catalytic region of tyrosine kinase adaptor protein 1	Nck1	ILMN_2917618	0.0330574	0.794074	0.00754824	0.700667	0.466567	1.13338	0.272035	1.20734	0.497804	0.899987	0.279938	0.845945
0brTq7g4RlKc4C4Q0g	tRNA splicing endonuclease 15 homolog (S. cerevisiae)	Tsen15	ILMN_2616000	0.00162971	0.794181	0.00177934	0.742563	0.0776763	1.11604	0.0681138	1.18688	0.0300162	0.886341	0.0236353	0.881334
uXgenIDoAi2uTV4jiY	proteasome (prosome, macropain) assembly chaperone 2	Psmg2	ILMN_3153450	0.00960899	0.794435	0.00434827	0.705309	0.526277	1.11691	0.0545464	1.34413	0.420194	0.887315	0.712512	0.948024
9zoohLhzigiggigSnU	RNA binding motif protein 6	Rbm6	ILMN_2624587	0.000866022	0.794526	0.000141691	0.764706	0.272024	1.06373	0.659992	1.02234	0.00535258	0.845164	0.000721215	0.781786
T.sSD.oI.0tyeUbenU	RNA binding motif protein 5	Rbm5	ILMN_2942499	0.000603758	0.794849	0.000106865	0.663069	0.0117311	1.22316	0.0475817	1.25295	0.597861	0.972228	0.0210879	0.830793
Q3OE9E5OT1.u5XSRfk	ATPase, H+ transporting, lysosomal V1 subunit G2	Atp6v1g2	ILMN_1228796	0.323817	0.946988	0.000395919	0.821492	0.841116	1.01594	0.569785	1.04356	0.57493	0.962087	0.0411847	0.857273
Q1CLqKSoUSB7UlBG3g	heparan sulfate 6-O-sulfotransferase 1	Hs6st1	ILMN_3158500	0.185807	1.06806	0.00742036	1.26946	0.0136007	0.858042	0.0204481	0.774556	0.139334	0.916441	0.877465	0.98327
ckgq38rnqCgfqRR_O0	lipoma HMGIC fusion partner-like 2	Lhfpl2	ILMN_2721357	0.926731	0.993376	0.344044	0.927261	0.94997	0.994709	0.466158	0.924767	0.899055	0.98812	0.0285323	0.8575
rIipBc1EgIh897R1SI	inhibitor of CDK, cyclin A1 interacting protein 1	Inca1	ILMN_2650902	0.0316274	0.795007	0.00333097	0.737917	0.921979	1.0139	0.4961	0.954192	0.0827546	0.806059	0.00363756	0.704115
xken38Xe8tM4BfvT9U	zinc finger and BTB domain containing 33	Zbtb33	ILMN_3141993	0.0136737	0.795069	0.00212218	0.722631	0.166565	1.21994	0.0772145	1.28634	0.793359	0.96994	0.570055	0.929549
o6J7hTu6iS._vOiJJI	inhibitor of growth family, member 2	Ing2	ILMN_2673064	0.00135598	0.795214	0.00121326	0.776926	0.0914456	1.08854	0.439844	1.03751	0.019084	0.865624	0.00569057	0.80607
iQLp77N6qArT3dyOHU	transmembrane protein 127	Tmem127	ILMN_2746107	0.612321	0.963742	0.00726318	0.862878	0.990375	0.999112	0.935151	0.994069	0.649628	0.962886	0.0119364	0.857761
WAFBiQF4nWOXKOx78U	RNA binding motif protein, X chromosome	Rbmx	ILMN_1233065	0.871262	0.985657	0.0764592	0.828863	0.630204	1.05122	0.566055	1.03491	0.595665	1.03614	0.193353	0.857799
B6RJ5Xp4eS3RTXnJfs	coiled-coil domain containing 77	Ccdc77	ILMN_2671436	0.0586656	0.902367	0.000323428	0.770793	0.723951	1.02488	0.116416	1.11297	0.0851295	0.924822	0.00819304	0.857868
QRcdH3Qk1YJXo4IBIk	Fc receptor, IgG, low affinity IIb	Fcgr2b	ILMN_1228657	0.248904	0.916858	0.0449392	0.900303	0.973089	0.996439	0.666777	0.953051	0.243066	0.913593	0.120116	0.858035
KiItXYvlEeLSKiBIKQ	G patch domain and ankyrin repeats 1	Gpank1	ILMN_2996046	0.00479645	0.795339	0.0201151	0.896713	0.784934	1.01898	0.15433	0.9331	0.0108407	0.810437	0.00247513	0.836723
3l7OJXgqjum_3Szeko	glycolipid transfer protein domain containing 2	Gltpd2	ILMN_2664841	0.0154769	0.795538	0.00264051	0.704171	0.483738	0.92459	0.339016	1.09258	0.00561974	0.735546	0.026149	0.769362
l6uceqAelOl5AeoFf0	hepatoma-derived growth factor	Hdgf	ILMN_2744435	0.0038189	0.86232	0.490097	0.925342	0.325281	0.942019	0.241451	0.872746	0.00155847	0.812321	0.0498767	0.807588
0CNR6dOklem9FCLt1c	G protein-coupled receptor 108	Gpr108	ILMN_1228572	0.00271916	0.795563	0.0264607	0.863814	0.871924	0.987888	0.636099	0.966444	0.0038939	0.785927	0.0132047	0.834828
3DX5lXuouFV3gciJ4c	CCR4-NOT transcription complex, subunit 11	Cnot11	ILMN_2616638	0.0354914	0.853023	0.0651093	0.879431	0.27126	1.05128	0.694563	0.983189	0.150205	0.896763	0.0596857	0.864647
uZ9W.VTOImJfoLF6PQ	mitochondrial ribosomal protein S18B	Mrps18b	ILMN_1226334	0.0039707	1.25023	0.199399	1.12005	0.00533294	0.754736	0.0476964	0.775068	0.460858	0.943595	0.0563705	0.868118
3R1eTPggB3uDEDu_lE	transmembrane 9 superfamily member 2	Tm9sf2	ILMN_1257503	0.125179	0.861863	0.01483	0.71551	0.639297	1.06417	0.0976207	1.19954	0.541384	0.917165	0.269561	0.858285
6gxQ.uiZedVXFANUiU	mitochondrial ribosomal protein L49	Mrpl49	ILMN_2628672	0.418654	0.951938	0.504249	0.940813	0.522434	0.956036	0.390781	0.912305	0.207938	0.910087	0.0362815	0.858308
cucnjsbGM3fdIz_Xt4	lysosomal-associated membrane protein 2	Lamp2	ILMN_1217454	0.00488794	0.795583	0.000421017	0.686606	0.0154319	1.27918	0.0172807	1.44355	0.852115	1.01769	0.941289	0.991154
cuB6Fe_cJdJCQ01yso	eukaryotic translation initiation factor 4A2	Eif4a2	ILMN_2976829	0.0444993	0.795605	0.00158971	0.586462	0.0447713	1.32213	0.0463126	1.35443	0.511332	1.05189	0.101563	0.794324
l3yEh1S6tVLOqkoH0o	NA	NA	ILMN_2625342	0.9308	0.994202	0.612831	0.965489	0.160047	0.893275	0.106619	0.889108	0.0978928	0.888095	0.0466817	0.858424
rRCALVfsDJV6MM_3p4	nuclear RNA export factor 1	Nxf1	ILMN_1254333	0.00112546	0.795738	0.000482356	0.774112	0.163963	1.16238	0.0493422	1.18137	0.387726	0.924952	0.225018	0.914516
f1UIJRe5H_k4O73NXQ	3-hydroxy-3-methylglutaryl-Coenzyme A synthase 2	Hmgcs2	ILMN_1216322	0.62412	0.97042	5.91114e-05	0.714204	0.0503624	1.09908	0.0334478	1.20206	0.330146	1.06657	0.0305051	0.858518
3kvJdrJ4Ulf4g6P4og	mitochondrial ribosomal protein S31	Mrps31	ILMN_2732565	0.00337358	0.796022	0.000175461	0.743678	0.934341	1.00687	0.862535	1.01182	0.00602223	0.801488	0.000734376	0.752469
ol6MpKN8r6JyIxS6V4	PC-esterase domain containing 1A	Pced1a	ILMN_1232280	0.005427	0.796236	0.000419958	0.697026	0.3023	0.923428	0.977071	1.00197	0.00110348	0.735267	0.00137337	0.698402
oq4X.iiB1c6Ftc5e5I	thiamine triphosphatase	Thtpa	ILMN_2794825	0.0814898	0.890521	0.000109944	0.808888	0.633457	1.04781	0.187277	1.06171	0.306114	0.933101	0.00164414	0.858803
KqvaKDqYkgAXyjiImk	methyltransferase like 7B	Mettl7b	ILMN_2707227	0.884513	1.01157	0.000320844	0.793546	0.416483	0.931477	0.565055	1.08225	0.593967	0.942253	0.210888	0.858813
xBEJWrgomnjMnsPrlE	xylosylprotein beta1,4-galactosyltransferase, polypeptide 7 (galactosyltransferase I)	B4galt7	ILMN_2754594	0.190555	0.94149	0.00356515	0.811805	0.840125	0.985816	0.277847	1.05793	0.179242	0.928137	0.0188221	0.858831
KR7lfBRPuBYiUT30rk	aquaporin 1	Aqp1	ILMN_2980663	0.226119	0.907856	0.71648	0.971576	0.0435524	0.802249	0.0169492	0.799039	0.00232823	0.728327	0.015114	0.776327
l3pHOtOmiqGkueKaBI	MOB family member 4, phocein	Mob4	ILMN_2776911	0.246931	0.943522	0.466335	0.954559	0.447644	0.956443	0.0294771	0.899925	0.0765206	0.902426	0.0573399	0.859031
Q1zgnSgipIqFIKHUaU	ArfGAP with GTPase domain, ankyrin repeat and PH domain 3	Agap3	ILMN_2754596	0.0286996	0.886879	0.30713	0.923263	0.222591	0.932667	0.140636	0.87533	0.00578383	0.827163	0.012435	0.80816
HQZOli51IU3EIJ4enU	ELMO/CED-12 domain containing 3	Elmod3	ILMN_2742244	0.272782	1.05458	0.684109	0.95834	0.170601	0.905743	0.317366	0.896452	0.311232	0.955176	0.171043	0.859106
QcKm7iGA39XXu6fIOk	phenazine biosynthesis-like protein domain containing 2	Pbld2	ILMN_2680628	0.116209	0.852568	0.011452	0.792657	0.81335	1.01887	0.425439	1.08394	0.181791	0.868653	0.0996709	0.859195
WqkgM4df1clQlNQid0	glucose-6-phosphatase, catalytic	G6pc	ILMN_1245103	0.408805	0.857814	0.921585	1.02598	0.167278	0.778007	0.629265	0.83745	0.0746324	0.667385	0.62341	0.859205
3GjkACKWeuUqxjeAKs	SEC63-like (S. cerevisiae)	Sec63	ILMN_2694578	0.00962957	0.796572	0.0368511	0.872079	0.463269	1.06646	0.231089	1.09598	0.019706	0.849514	0.632021	0.955777
Qkiu2jLRP963V5BG1M	T cell lymphoma invasion and metastasis 1	Tiam1	ILMN_2737710	0.0299176	0.8927	0.0713592	0.879569	0.230718	1.08264	0.545614	1.05664	0.461082	0.966473	0.452575	0.929387
3kue4K3o9UpRY4oJ30	family with sequence similarity 160, member B1	Fam160b1	ILMN_2704690	0.0212448	1.17248	0.0678141	0.879662	0.908133	1.01494	0.356742	1.09378	0.0767565	1.19	0.741009	0.96216
NkgeVAushOnt_.514Y	TRH-degrading enzyme	Trhde	ILMN_2838727	1.24469e-05	0.796655	0.0216464	0.885428	0.376164	1.04021	0.914698	0.993378	0.000348119	0.828687	0.00959845	0.879564
l6K619Vn05zo.0ge80	MAD2L1 binding protein	Mad2l1bp	ILMN_2815222	0.007799	0.697833	0.101647	0.880756	0.195815	1.09214	0.372916	1.05495	0.0317498	0.762134	0.352759	0.929151
TnM1JfVImKS7s4sWWY	5-oxoprolinase (ATP-hydrolysing)	Oplah	ILMN_2662191	0.156331	1.10853	0.763141	1.02751	0.382271	0.896886	0.0771976	0.837039	0.965684	0.994223	0.256681	0.860065
TWVrHW106PSyPuJIVI	dihydrouridine synthase 4-like (S. cerevisiae)	Dus4l	ILMN_1254444	0.538669	0.942214	0.160879	0.92689	0.858342	0.977514	0.273593	0.927991	0.197811	0.921028	0.00552336	0.860145
EilRJSEexIiIOIt_oE	guanylate binding protein 7	Gbp7	ILMN_2860645	0.185362	0.750725	0.0548051	0.788725	0.49959	1.07229	0.59695	1.09067	0.348324	0.804995	0.378355	0.860236
f0JRI2IogQED5fqhdQ	topoisomerase (DNA) I	Top1	ILMN_2521065	0.00277442	0.796668	3.93853e-05	0.711082	0.645658	1.03872	0.0976207	1.2138	0.0135361	0.827512	0.122971	0.863108
ieApr_lKfHkpNYeyI0	CCR4-NOT transcription complex, subunit 2	Cnot2	ILMN_2704360	0.00191126	0.796756	0.000611892	0.758599	0.0451921	1.20541	0.0507219	1.17442	0.622886	0.960418	0.0818134	0.890916
rkXqx6pHvF1IKRx9zY	replication initiator 1	Repin1	ILMN_3131197	0.0311735	0.796857	0.0479125	0.855678	0.820519	1.02326	0.802817	1.02226	0.0503023	0.815393	0.118328	0.874726
WUaKUICeSOKUI4j_VE	DEAH (Asp-Glu-Ala-His) box polypeptide 15	Dhx15	ILMN_3145527	7.16671e-05	0.797155	0.000678691	0.816457	0.201249	1.0681	0.232892	1.06559	0.00173459	0.851444	0.0036478	0.87001
TiCO6OgTbu15KjhzFU	NA	NA	ILMN_1231952	0.336495	1.05513	0.994178	0.999581	0.179919	0.892605	0.0162378	0.860953	0.299327	0.941819	0.0409284	0.860592
36ov14Xk2RT7dIm4bc	TraB domain containing	Trabd	ILMN_1249439	0.123405	0.893981	0.896657	0.986748	0.604483	0.946464	0.189652	0.872189	0.0503023	0.84612	0.120532	0.860631
okr0gile0FdSATiHrE	fumarylacetoacetate hydrolase domain containing 2A	Fahd2a	ILMN_1214593	0.591106	1.03199	0.798394	1.02022	0.0804927	0.879566	0.0373996	0.843588	0.0978928	0.907707	0.111216	0.860643
xSSECdB6AJu.6Rd3VI	ACN9 homolog (S. cerevisiae)	Acn9	ILMN_2801568	0.125881	0.9169	0.0023134	0.816127	0.0683474	0.877789	0.91141	0.991045	0.00426585	0.804845	0.00763133	0.808818
roDigSKRA.5UWd7FOg	acyl-Coenzyme A dehydrogenase family, member 8	Acad8	ILMN_2754690	0.394874	0.947311	0.00557644	0.825529	0.0532817	0.859798	0.622228	1.04258	0.00936979	0.814496	0.0809113	0.860677
cqj3X3OvjzfH6X6.SY	glutathione S-transferase omega 1	Gsto1	ILMN_1254523	0.000101896	1.22914	0.0674635	1.10818	0.00133998	0.747431	0.00322172	0.776986	0.110632	0.918694	0.0476892	0.861042
xVep1RRPVMV1EfQj6M	solute carrier family 25 (mitochondrial carrier; phosphate carrier), member 23	Slc25a23	ILMN_2675672	0.00826337	0.749154	0.384891	0.941377	0.871924	0.982282	0.0578398	0.859503	0.00772718	0.73588	0.0183075	0.809116
ubR6NHU7r9OVT1iWFE	acyl-CoA thioesterase 8	Acot8	ILMN_2738629	0.0473612	1.13967	0.830612	0.977117	0.0264814	0.795747	0.0303564	0.77719	0.137051	0.906885	0.0365152	0.759406
ufwrXpVTVSAqIrruh8	ArfGAP with GTPase domain, ankyrin repeat and PH domain 2	Agap2	ILMN_3048728	0.102525	0.935389	0.475654	0.93284	0.285092	1.06802	0.297148	0.922862	0.985033	0.999014	0.169996	0.860883
cfYpSJ7CiVUguS39Kg	WW, C2 and coiled-coil domain containing 1	Wwc1	ILMN_2525423	0.987312	0.998962	0.712822	0.95873	0.0785359	0.891358	0.263984	0.897976	0.116582	0.890432	0.213522	0.860917
l6BxkNq5lO0muhbopQ	coagulation factor XII (Hageman factor)	F12	ILMN_2605656	0.152624	1.15353	0.227908	1.09734	0.0949943	0.83756	0.0178176	0.78456	0.819652	0.966154	0.14419	0.860928
oNiF9uept6rZuoOihM	tubulointerstitial nephritis antigen-like 1	Tinagl1	ILMN_2976129	0.230504	0.929083	0.778087	1.01977	0.848118	0.986338	0.038069	0.844278	0.213839	0.916389	0.0506449	0.860968
fV7_qlB.99VHB974yU	kelch repeat and BTB (POZ) domain containing 7	Kbtbd7	ILMN_3156633	0.000488056	0.797228	0.000539358	0.765829	0.00468251	1.19924	0.0747469	1.17408	0.319206	0.956069	0.123863	0.899143
Em7jS3X078HWNRFAbk	zinc finger and SCAN domain containing 26	Zscan26	ILMN_3067831	0.137059	0.907194	0.000205965	0.746679	0.0944418	1.11387	0.0763732	1.15315	0.897374	1.0105	0.0475002	0.861036
Heqgnqf3iFD92gOGgk	SWI/SNF related matrix associated, actin dependent regulator of chromatin, subfamily a-like 1	Smarcal1	ILMN_2843698	0.00108033	0.797407	4.74797e-06	0.699882	0.155427	1.10034	0.0309031	1.25538	0.0447454	0.877418	0.0812363	0.878616
HRUuqyCu93wHvgI10E	coiled-coil domain containing 97	Ccdc97	ILMN_2605423	0.0175752	0.860548	0.0853623	0.881232	0.16167	1.12229	0.564039	1.04197	0.679989	0.965782	0.362338	0.918221
EuEhl.sO.wV4k_a_ec	solute carrier family 12, member 2	Slc12a2	ILMN_2700059	0.00577879	0.797453	0.000581882	0.720956	0.0163977	1.23729	0.0178176	1.22452	0.881672	0.98668	0.106278	0.882825
0oJsRx0jIQ3Xvl3cXE	dolichol kinase	Dolk	ILMN_1226126	0.810941	0.981907	0.319688	0.945227	0.925266	0.989592	0.236099	0.911068	0.714186	0.971688	0.0567248	0.861166
THnzPxuQ3z1_1kRI7o	ubiquitin-conjugating enzyme E2D 3	Ube2d3	ILMN_2443725	0.0307488	0.797511	0.0163056	0.714536	0.224132	1.19319	0.100894	1.34018	0.743278	0.951582	0.822101	0.957607
fSei78OfKHnXUvSCd0	mitochondrial GTPase 1 homolog (S. cerevisiae)	Mtg1	ILMN_3007236	0.0133602	0.797884	0.0129275	0.838286	0.508908	1.08928	0.368939	1.08242	0.129578	0.869121	0.272447	0.907375
NlUjcf4z_rdTQ4WfUk	gamma-glutamyl carboxylase	Ggcx	ILMN_1249282	0.412718	0.958334	0.0233699	0.84759	0.0275007	0.889061	0.414927	0.955309	0.0183441	0.852017	0.0126495	0.80971
ZrYukSegSszMbpJCNY	small nuclear ribonucleoprotein D3	Snrpd3	ILMN_1244776	0.0166273	0.798154	0.0287265	0.891713	0.718929	0.959278	0.62119	0.946216	0.019708	0.765652	0.117992	0.843753
ZVFUsoKzqktS.MH_QU	epoxide hydrolase 2, cytoplasmic	Ephx2	ILMN_1226688	0.0197318	0.798249	0.000350714	0.643693	0.658106	0.944909	0.628035	1.04899	0.0181484	0.754273	0.00158661	0.675225
WECGi5zTx1UJIiAFFI	prolactin receptor	Prlr	ILMN_2868699	0.0388958	0.798361	0.000290876	0.632257	0.228743	1.15659	0.118942	1.28346	0.513712	0.923378	0.118899	0.811479
i_iLijgjiiollk_JJQ	male enhanced antigen 1	Mea1	ILMN_2750258	0.134918	1.08556	0.166173	0.96109	0.027412	0.802827	0.0169492	0.833488	0.0656265	0.871518	0.00226356	0.801057
rQD0t1yfU7t3m4dG6c	zinc finger with KRAB and SCAN domains 14	Zkscan14	ILMN_2497349	0.00794709	0.798396	0.00504401	0.836869	0.0563877	1.14575	0.102789	1.08473	0.265915	0.914762	0.120238	0.907779
uf6qzndeA74pV6v41Q	retinol dehydrogenase 11	Rdh11	ILMN_2899318	0.0867414	0.642982	0.368799	0.920851	0.409266	1.12101	0.42288	0.935621	0.213281	0.720792	0.137686	0.861568
ckqSCkEkn9DBuoHlNI	tumor protein D52-like 1	Tpd52l1	ILMN_2434472	0.0116399	0.845051	0.402154	0.945691	0.320032	0.925242	0.0856615	0.85773	0.000556031	0.781877	0.0027362	0.811147
ulVAK8H3vXjOs4Tbd4	Yip1 domain family, member 4	Yipf4	ILMN_1255657	0.0843242	0.925673	0.0129711	0.79152	0.03837	1.13303	0.074801	1.08861	0.234145	1.04881	0.100082	0.861655
KSUSVCQQCCMAnVShsk	RIKEN cDNA 1810009A15 gene	1810009A15Rik	ILMN_2872246	0.00603476	0.798481	0.00236937	0.805139	0.829017	1.03522	0.620085	1.03898	0.129795	0.826606	0.0321734	0.836522
xW1LPyUL3u8tGylwiU	SID1 transmembrane family, member 2	Sidt2	ILMN_1258738	0.0170601	0.798491	0.00596635	0.77816	0.780816	1.02219	0.480793	0.9408	0.0323497	0.81621	0.00214518	0.732093
xI7iC07hqg4X1GuhJk	activating transcription factor 2	Atf2	ILMN_3158265	0.285435	0.94257	0.0048176	0.750996	0.740912	1.02918	0.146614	1.14754	0.670997	0.970079	0.00273527	0.861798
BuSJM6EXe4oJ6T7U20	aquaporin 4	Aqp4	ILMN_2757232	0.115055	1.2142	0.205242	0.874934	0.216398	0.828709	0.907173	0.985024	0.969485	1.00622	0.111418	0.861831
WO6ZTfn7OSpFb.7k.Y	deoxyribonuclease 1-like 3	Dnase1l3	ILMN_2667994	0.00889776	0.798579	0.000686639	0.840487	0.222468	0.865601	0.0112736	0.810532	0.000696469	0.691251	6.44353e-05	0.681242
TndSLAhhEh4hlSENi0	NME/NM23 family member 7	Nme7	ILMN_1220095	0.749175	1.02267	0.0114612	0.74527	0.0759116	1.13121	0.0990884	1.15657	0.0399356	1.15685	0.193247	0.861954
TXk1Vz.Fd4foj99ERI	C-type lectin domain family 4, member g	Clec4g	ILMN_1234165	0.00123168	0.798604	0.00015989	0.660359	0.750608	1.03521	0.547245	1.07799	0.0206274	0.826725	0.0066217	0.71186
T2gp6d1.Y.gpikOKi8	spermidine/spermine N1-acetyl transferase 2	Sat2	ILMN_2645473	0.0992421	0.833453	0.150243	0.926397	0.735119	0.976469	0.239841	0.930671	0.100147	0.813841	0.0126648	0.862171
WkD0FBJIgeqBWGCKKg	FXYD domain-containing ion transport regulator 1	Fxyd1	ILMN_3108783	0.0108801	0.798681	0.000989779	0.775749	0.454796	0.879954	0.910862	0.985601	0.0147621	0.702802	0.0173365	0.764578
QcIhdJ9xMIF06NVKVI	adenylate kinase 2	Ak2	ILMN_1235909	0.529323	0.957615	0.687271	0.966396	0.611477	0.94424	0.130569	0.892214	0.363766	0.904218	0.167644	0.862232
NsSOLhxsHjoDHsHjZI	tissue factor pathway inhibitor	Tfpi	ILMN_1248790	0.00586746	0.799245	0.000301958	0.716151	0.611777	1.0329	0.612012	1.03882	0.020634	0.825542	0.000719619	0.743949
QrAhKv18fBo.iZ973U	ADP-ribosylation factor-like 5A	Arl5a	ILMN_2692986	0.00218013	0.79929	0.00557021	0.794084	0.0379332	1.11369	0.0912144	1.15127	0.058907	0.890161	0.0492685	0.914203
cEgpSmIWRV503VZbqM	adenylate kinase 2	Ak2	ILMN_2660663	0.586173	0.942858	0.813102	0.974012	0.055209	0.853862	0.00415656	0.754002	0.0835129	0.805071	0.0405022	0.734407
rntiyO38UF6nFiX3f4	THO complex 6 homolog (Drosophila)	Thoc6	ILMN_2778428	0.447438	1.02447	0.0222334	0.879234	0.00523267	0.86	0.173871	0.923545	0.00382797	0.881043	0.000917004	0.812012
oaEXLUXV9IpIBEkOhk	arginine/serine-rich coiled-coil 2	Rsrc2	ILMN_3111334	0.00546632	0.799511	0.0195093	0.841807	0.084685	1.1407	0.361537	1.06807	0.199798	0.912005	0.00356947	0.899106
TiYlUD2IqzgirIlENY	KDEL (Lys-Asp-Glu-Leu) containing 1	Kdelc1	ILMN_1249999	0.00303748	0.799767	0.00623933	0.792617	0.450955	1.0567	0.595944	1.03895	0.0252556	0.845111	0.0300386	0.823489
BVfWPbUFaIkX6IkehA	mitogen-activated protein kinase 1 interacting protein 1	Mapk1ip1	ILMN_3142573	0.515913	0.955063	0.00518493	0.85074	0.366839	1.0587	0.839492	1.01382	0.892512	1.01113	0.00861369	0.862496
c1pLqLfTXTbgjnWhIE	zinc finger, C3HC type 1	Zc3hc1	ILMN_2864798	0.16327	0.917346	0.217215	0.937585	0.773065	1.02797	0.20263	0.919921	0.498216	0.943003	0.00787606	0.862504
TA5U1SKVdWSvuHoESQ	Pbx/knotted 1 homeobox	Pknox1	ILMN_2780759	0.00363649	0.799937	0.0321024	0.805986	0.52304	1.0783	0.143368	1.09823	0.0918389	0.86257	0.236572	0.88516
B7IF5LppUbqoy8Xe48	haloacid dehalogenase-like hydrolase domain containing 3	Hdhd3	ILMN_2608145	0.0265085	0.799957	0.0129621	0.765635	0.348197	0.912152	0.873953	1.02202	0.00561223	0.729683	0.0144143	0.782493
W3eSRj1f_MKV96sQcs	zinc finger, AN1-type domain 6	Zfand6	ILMN_1243030	0.145865	1.09839	0.0104573	0.861051	0.989505	1.00113	0.984348	1.00173	0.201681	1.09963	0.0387381	0.862545
0UVT0lH_z.HXq2ORdY	nuclear factor I/C	Nfic	ILMN_1218384	0.100358	0.877927	0.205743	0.937652	0.352541	1.1117	0.228583	0.919968	0.826859	0.975992	0.0646306	0.862609
W6C6ChISjooivXg5uU	complement component 1, r subcomponent-like	C1rl	ILMN_2728796	0.00118703	0.800097	7.07943e-06	0.68369	0.11933	0.905092	0.832318	1.01795	0.0003601	0.724161	0.000285333	0.695965
r3ixf1Kt4EeXWp9V4g	NOL1/NOP2/Sun domain family, member 5	Nsun5	ILMN_2604056	0.637431	0.977314	0.188377	0.914801	0.121922	0.898265	0.385774	0.943204	0.0281505	0.877888	0.0531809	0.862844
iZSSK3oTFU7o7LrQ.4	DEAD (Asp-Glu-Ala-Asp) box polypeptide 47	Ddx47	ILMN_1236898	0.533786	0.952507	0.497732	0.955606	0.430752	0.951526	0.158606	0.902935	0.217395	0.906335	0.0261572	0.86285
HAkieHdUlWZwUSnkJM	dishevelled associated activator of morphogenesis 1	Daam1	ILMN_3104857	0.0387195	0.888858	0.0543354	0.881434	0.769117	0.975129	0.797769	0.983856	0.0727537	0.866751	0.0602584	0.867204
ck56oI.IAoIX4S2ikQ	TATA box binding protein (Tbp)-associated factor, RNA polymerase I, D	Taf1d	ILMN_3136867	0.0320986	0.85698	0.0613851	0.881607	0.664808	1.05277	0.372995	1.08273	0.315943	0.902201	0.633375	0.954546
ZosIEiLXOiwfxVEIeE	OCIA domain containing 1	Ociad1	ILMN_1237183	0.0945131	0.878544	0.00584819	0.782956	0.698273	0.93299	0.381268	1.10217	0.160678	0.819673	0.197141	0.862955
373urAq3qt0ClxX0FU	prostaglandin E synthase 2	Ptges2	ILMN_2639527	0.788776	1.01617	0.730181	1.01934	0.3107	0.927687	0.0269211	0.846724	0.212016	0.942687	0.0333155	0.863096
H3ixpUgnU_nVBlKR54	oxoglutarate (alpha-ketoglutarate) dehydrogenase (lipoamide)	Ogdh	ILMN_2639805	0.355152	1.08313	0.341088	1.07997	0.199702	0.893075	0.0340884	0.799193	0.767838	0.96732	0.133087	0.863102
WlLz9Ar3fsCOy_9dJ4	solute carrier organic anion transporter family, member 1a1	Slco1a1	ILMN_1224385	0.00396858	0.800215	0.00120913	0.823505	0.479955	1.02746	0.634636	1.02673	0.0110433	0.82219	0.0105779	0.845515
cghovtPqPKVCAUvK3Q	transcription factor A, mitochondrial	Tfam	ILMN_2603182	0.880378	0.989921	0.121116	0.889157	0.817376	0.982877	0.773085	0.970707	0.774773	0.972971	0.0548433	0.86311
xoEX.7SOq4i3.ggvkc	ring finger and WD repeat domain 2	Rfwd2	ILMN_2707245	0.00885024	0.800324	0.0213332	0.686153	0.227951	1.20694	0.114707	1.25122	0.8145	0.965942	0.36999	0.85853
Eeuq_mu5hHURiKdEM8	NADH dehydrogenase (ubiquinone) 1 alpha subcomplex, 5	Ndufa5	ILMN_1216007	0.0554896	1.11713	0.00624381	1.1993	0.042143	0.84981	0.00428382	0.779506	0.321589	0.949348	0.361834	0.934863
QSDqK6EVGUSFRRP3n4	CTF8, chromosome transmission fidelity factor 8	Chtf8	ILMN_2697766	0.0566436	0.889617	0.000913233	0.814835	0.897044	0.991815	0.985554	0.998573	0.0473837	0.882335	0.00269257	0.813672
B_xJOaIJ5GrX6kpL74	tranlocase of inner mitochondrial membrane 21	Timm21	ILMN_2732877	0.139115	0.935032	0.00619989	0.826213	0.717483	0.975042	0.416754	1.04497	0.130399	0.911695	0.027556	0.863371
cY6DkoKsDugiAFCFUE	acyl-CoA synthetase medium-chain family member 1	Acsm1	ILMN_2717996	0.000429705	0.800455	0.000546816	0.792835	0.244029	1.06035	0.0781433	1.11764	0.00514063	0.848762	0.0604718	0.886108
uQj3AXWfXKgnXoJeGU	suppressor of Ty 5	Supt5	ILMN_2950441	0.238231	1.09102	0.599937	0.95805	0.0234305	0.823627	0.0674511	0.901231	0.212474	0.898596	0.143822	0.863424
rMlebq9cLAK4QqN5Ls	LysM, putative peptidoglycan-binding, domain containing 4	Lysmd4	ILMN_2701435	0.000812535	0.800702	0.000235334	0.825768	0.140192	1.08571	0.228142	1.0645	0.0209591	0.869329	0.018651	0.879028
WvsXu1lPoJXoor6HlM	folylpolyglutamyl synthetase	Fpgs	ILMN_1233334	0.138435	0.883422	0.055475	0.851232	0.245317	0.903691	0.40649	0.9167	0.0122776	0.79834	0.00576076	0.780325
6h2KBfo4oo4IJ4S4Ro	GPN-loop GTPase 1	Gpn1	ILMN_1219168	0.000336495	0.801204	0.000193156	0.814517	0.392533	1.06911	0.188172	1.09342	0.0264106	0.856577	0.0772112	0.890612
EjvIvYV50mTRPpIJfk	CDC-like kinase 3	Clk3	ILMN_2801404	0.0203363	0.801363	0.00405685	0.786717	0.411474	0.954743	0.143823	0.91898	0.0141425	0.765096	0.0021207	0.722977
Nds1KU4BU4QKKLqOVg	NA	NA	ILMN_2740176	0.912956	1.00823	0.027273	1.06092	0.140353	0.904254	0.0023538	0.814081	0.27578	0.911693	0.00320283	0.863677
lUSuKhH5AuUkKcjv_U	zinc finger protein 148	Zfp148	ILMN_2456243	0.0154279	0.801565	0.00103931	0.839439	0.283587	1.11376	0.0693591	1.09209	0.0348113	0.892749	0.0122194	0.916745
ZUaI4Dl_P1f3l._x.o	uridine-cytidine kinase 2	Uck2	ILMN_2880536	0.0638183	0.863709	0.327984	0.929609	0.418702	0.919785	0.455533	0.929173	0.00317957	0.794426	0.190903	0.863767
uXs5v1QD.FNDPXqHJM	lysine (K)-specific demethylase 5D	Kdm5d	ILMN_1224210	0.00704018	0.801622	0.00162385	0.634411	0.138426	1.17485	0.0364061	1.33753	0.52289	0.94179	0.18529	0.848542
i0kd7gok8cqrKI5H_o	A kinase (PRKA) anchor protein 8	Akap8	ILMN_2920008	0.000227565	0.801726	0.0025972	0.846667	0.201066	1.11849	0.180521	1.08352	0.109326	0.896722	0.0888045	0.917381
EAR_ONc0hOuCuU8Jco	NMDA receptor-regulated gene 2	Narg2	ILMN_2802952	0.0104918	0.801761	0.000649098	0.726443	0.0522093	1.17601	0.0449578	1.22518	0.481514	0.942879	0.137493	0.89002
lp_XiiSCCEOnhZBehQ	coiled coil domain containing 28B	Ccdc28b	ILMN_1220430	0.162155	0.897937	0.0727487	0.893487	0.260747	0.927103	0.470791	0.966908	0.0323497	0.83248	0.0537638	0.863919
xFB6szfrd6rKh6d3oQ	acyl-Coenzyme A oxidase 3, pristanoyl	Acox3	ILMN_2949844	0.0460467	0.801766	0.00393522	0.750652	0.768268	1.02339	0.21984	1.10678	0.0913237	0.820518	0.0511542	0.830804
fKkfVH9Re.rrdQOCS0	zinc finger protein 574	Zfp574	ILMN_1216308	0.301447	1.07326	0.571083	1.03656	0.158398	0.865594	0.0485433	0.83365	0.316876	0.929006	0.0916201	0.864127
cUQupJ7brl36goks8Q	histocompatibility 2, T region locus 23	H2-T23	ILMN_2777471	0.0251054	0.845328	0.0788478	0.882676	0.419796	1.07763	0.751528	1.02864	0.16278	0.910953	0.231169	0.907956
cr6eCKeO7p7rFTv84A	2'-5' oligoadenylate synthetase 1G	Oas1g	ILMN_1253808	0.0441325	0.801861	0.0143288	0.749404	0.984221	1.0036	0.422253	1.16905	0.0980034	0.804749	0.473125	0.876092
KJKIjuQ79DKPWP4fR0	DCP1 decapping enzyme homolog A (S. cerevisiae)	Dcp1a	ILMN_2783438	0.0239308	0.893493	0.0784646	0.88409	0.359839	1.05377	0.159175	1.11917	0.333743	0.941539	0.922564	0.989443
uqFSCnUV_QeRBd.EFo	RIKEN cDNA 3010026O09 gene	3010026O09Rik	ILMN_1247302	0.121525	1.16653	0.0249844	0.827354	0.208463	0.919046	0.657735	1.04451	0.583132	1.0721	0.108173	0.864177
lp5ugpeChctT_i6eD8	centrosomal protein 97	Cep97	ILMN_2750905	0.137484	0.911886	0.00274952	0.879961	0.565722	0.95157	0.657735	0.982142	0.0705696	0.867723	0.00224229	0.864247
Ep9ShvUyOLsfoV1714	SEC16 homolog A (S. cerevisiae)	Sec16a	ILMN_1225772	0.210817	0.885441	0.0312893	0.810292	0.801237	1.01473	0.411804	1.0666	0.322688	0.898484	0.182337	0.864257
riNeailzlc7R7fUvdI	COP9 (constitutive photomorphogenic) homolog, subunit 6 (Arabidopsis thaliana)	Cops6	ILMN_2618793	0.110399	1.09729	0.96957	0.996432	0.149341	0.860322	0.14574	0.867406	0.495505	0.944025	0.0415023	0.864311
TXdQXcEh54shKX.erQ	polycystic kidney disease 2	Pkd2	ILMN_2866327	0.00185538	0.801947	0.00370753	0.759912	0.0435524	1.29754	0.0125712	1.38495	0.702006	1.04056	0.512407	1.05244
QMF36JQAeiFSkV5e5Y	Der1-like domain family, member 2	Derl2	ILMN_2685124	0.000401337	0.772079	0.133624	0.884431	0.731087	0.981119	0.577714	1.05727	0.000362102	0.757502	0.591054	0.935084
fpAlp_IdA5GOyCSKPo	NA	NA	ILMN_2619307	0.330723	0.915532	0.0414629	0.895955	0.514052	1.07796	0.6325	0.964861	0.919265	0.986905	0.0411847	0.864472
HVOMAeKIp43Kp9X6dQ	heterogeneous nuclear ribonucleoprotein C	Hnrnpc	ILMN_2511051	0.00720241	0.802034	0.000179208	0.739773	0.945198	0.994806	0.565816	1.0506	0.0112238	0.797869	0.00259856	0.777203
oahJ3Ug.7yQgetH4h4	ERGIC and golgi 2	Ergic2	ILMN_1256488	0.0407446	0.802047	0.01159	0.744177	0.065345	1.19235	0.0755945	1.24582	0.697362	0.956322	0.562646	0.92711
NoRK4GnXC3Tv64P6n0	cyclin D2	Ccnd2	ILMN_2700166	0.0126118	0.802172	0.000188635	0.725145	0.0456914	1.31982	0.0461594	1.2702	0.603592	1.05872	0.341476	0.921082
ut.dN2dp5qA2p4Jh4s	heterogeneous nuclear ribonucleoprotein A2/B1	Hnrnpa2b1	ILMN_2615855	0.236127	0.900132	0.148283	0.903443	0.693535	0.960556	0.620093	0.95702	0.1779	0.864627	0.128151	0.864613
Evh6urd3ELU.rznl_g	RNA binding motif protein 8a pseudogene	B020018G12Rik	ILMN_2805207	0.00371769	0.841239	0.157751	0.916101	0.219185	0.930177	0.0823343	0.889799	0.000784314	0.782501	0.0267331	0.815145
K67jpLv0oQlyhVIK5Q	dapper homolog 2, antagonist of beta-catenin (xenopus)	Dact2	ILMN_2697012	0.653508	0.967412	0.831866	1.01856	0.786794	0.972983	0.206502	0.848907	0.442108	0.941276	0.180182	0.864661
BpREuYVoojTbn9Id48	Fas death domain-associated protein	Daxx	ILMN_2626939	0.434993	0.956599	0.171078	0.948936	0.760335	0.977374	0.0823658	0.911277	0.273786	0.934956	0.00646625	0.864743
lEeut3HAPKu3clKK4U	adaptor-related protein complex 3, mu 1 subunit	Ap3m1	ILMN_2454307	0.00508084	0.802479	0.00477136	0.805202	0.417077	1.05226	0.0809681	1.18213	0.0284033	0.844419	0.501193	0.951854
oiAkIvpaQiGggYlOfk	meiotic nuclear divisions 1 homolog (S. cerevisiae)	Mnd1	ILMN_2859440	0.0269444	0.802565	0.000745633	0.845818	0.985474	0.998759	0.0594409	0.898108	0.035838	0.801569	8.4261e-05	0.759636
fSc5D14aVIr5V4f6eg	protoporphyrinogen oxidase	Ppox	ILMN_2826816	0.0507864	0.874814	0.0346161	0.860927	0.736041	0.975717	0.937927	1.00467	0.045516	0.853571	0.0550188	0.864943
unqCKQR0XwgHVwd_54	CD99 antigen-like 2	Cd99l2	ILMN_1230457	0.401771	1.07261	0.036418	0.887175	0.386082	0.94064	0.731616	0.974943	0.937584	1.00894	0.0534692	0.864945
BiqRJ0oTcpdI_441Kg	serine/arginine repetitive matrix 2	Srrm2	ILMN_3102072	0.17209	0.89977	0.120352	0.91795	0.023316	0.805117	0.0486874	0.850019	0.00523536	0.72442	0.00174567	0.780275
QhEvBQr0rsZIRGbndM	guanine nucleotide binding protein, alpha 12	Gna12	ILMN_2686393	0.0953799	1.10831	0.55641	0.945174	0.223577	0.912978	0.42358	0.915263	0.856451	1.01186	0.0678112	0.865083
c0YonUngoYojj6lT3I	Obg-like ATPase 1	Ola1	ILMN_3163044	0.907037	0.990478	0.728688	0.977841	0.584052	0.943352	0.151108	0.884716	0.275969	0.934369	0.0205066	0.865112
irgnNTKeel_PBo_yHE	mutS homolog 6 (E. coli)	Msh6	ILMN_2631098	0.00544871	0.802662	4.52676e-06	0.670173	0.0269008	1.20058	0.00808203	1.37089	0.553457	0.963657	0.190426	0.91873
0nUnvuoIChSWkH.NSc	AT rich interactive domain 5B (MRF1-like)	Arid5b	ILMN_3031781	0.979739	0.997691	0.419612	0.93212	0.309695	0.928973	0.386143	0.928173	0.41818	0.926828	0.071997	0.865169
9pSAQJcC4VK6Lj672w	PAN2 polyA specific ribonuclease subunit homolog (S. cerevisiae)	Pan2	ILMN_1245461	0.000537416	0.803063	0.00920923	0.857058	0.971352	0.996476	0.363343	1.05292	0.00404883	0.800233	0.137979	0.902413
Nl7yV7fezlIIrn0irg	RAB geranylgeranyl transferase, b subunit	Rabggtb	ILMN_2589819	0.279322	0.944566	0.24039	0.911893	0.939448	1.00718	0.544307	0.948779	0.50158	0.951345	0.135037	0.865185
3bS6X3TnXn.XNovks8	ERGIC and golgi 3	Ergic3	ILMN_2599615	0.935883	0.994286	0.908983	0.994372	0.172891	0.931826	0.0556528	0.870213	0.346563	0.926501	0.00435383	0.865315
r7ISSlCuNLpwL4Aqvo	resistance to inhibitors of cholinesterase 8 homolog B (C. elegans)	Ric8b	ILMN_3138057	0.337797	0.941122	0.00396759	0.785225	0.60669	0.938083	0.406611	1.10203	0.278518	0.88285	0.209226	0.865339
xtIs2UiXER8X2dQjiU	NOP56 ribonucleoprotein	Nop56	ILMN_1245860	0.409054	0.947861	0.770378	0.973605	0.498545	0.94363	0.237047	0.888801	0.181384	0.89443	0.131383	0.865341
QwCkVW7aB1x3VCtKt4	solute carrier family 25, member 44	Slc25a44	ILMN_2734283	0.0241844	0.669821	0.0678953	0.885395	0.249788	1.1119	0.113609	0.859245	0.0851534	0.744774	0.00156905	0.760771
cLKLsW6nqjRSj65E6k	breast cancer anti-estrogen resistance 1	Bcar1	ILMN_2743133	0.623413	1.03308	0.823051	1.02092	0.0691363	0.873348	0.180039	0.847734	0.101888	0.902243	0.114931	0.865467
rSpACHFC9FS0l65xXU	PRP3 pre-mRNA processing factor 3 homolog (yeast)	Prpf3	ILMN_2740053	0.00150105	0.803287	0.0400997	0.851732	0.660241	1.0282	0.26138	1.10103	0.0022854	0.825936	0.215762	0.937783
cnTpJXpvRQi7dXHfUQ	G protein-coupled receptor 108	Gpr108	ILMN_2746811	0.00929273	0.803319	0.0179402	0.856149	0.556002	0.945625	0.784757	1.02812	0.00475426	0.759639	0.152761	0.880221
ciIRNJQ7V1PoNWHUlY	ADP-ribosylation factor-like 4A	Arl4a	ILMN_3066763	0.839363	1.02237	0.22459	1.31172	0.0260731	0.814324	0.129951	0.659838	0.145539	0.832544	0.517319	0.865524
EAYabgZVBfUbEuFScs	TraB domain containing	Trabd	ILMN_2643455	0.051925	0.871872	0.702721	0.969427	0.321743	0.918979	0.0135423	0.787137	0.0247911	0.801232	0.013554	0.763072
TXUFNaULUTJCeRCoHk	serine/threonine kinase 25 (yeast)	Stk25	ILMN_1223819	0.583333	1.02817	0.154537	0.924579	0.350332	0.913195	0.366094	0.93624	0.507948	0.938923	0.0424325	0.865627
BpDuuinfPlcFB4w7n8	huntingtin interacting protein K	Hypk	ILMN_1257360	0.620261	0.966516	0.43002	0.962362	0.0784576	0.868014	0.16581	0.899584	0.0569373	0.838949	0.0459921	0.865725
0gSJUVTJcDe1fc9ftU	thioredoxin 2	Txn2	ILMN_1257624	0.00330593	0.803557	0.0150241	0.851317	0.844894	1.01687	0.49129	0.949315	0.000784314	0.817113	0.000971785	0.808168
0vdIoo82hXRQcQpfSU	chromodomain helicase DNA binding protein 4	Chd4	ILMN_2654822	0.337068	0.9373	0.197244	0.941269	0.586184	1.06017	0.166478	0.919851	0.95571	0.993701	0.0168696	0.865827
E8S57gidW_K_urHtf4	NECAP endocytosis associated 1	Necap1	ILMN_1240590	0.306471	0.938016	0.00435369	0.849131	0.110164	0.91127	0.516141	0.960657	0.0386887	0.854785	0.00105399	0.815723
iYrcTc4kWIovUgn7Uk	phospholipase A2, group VI	Pla2g6	ILMN_2720429	0.782397	1.03254	0.97612	0.997024	0.814926	0.963071	0.284105	0.868474	0.975968	0.994406	0.269173	0.865889
r1XECFW6eR3OCOqGEU	lecithin cholesterol acyltransferase	Lcat	ILMN_2798400	0.0269434	0.803618	0.00140597	0.721932	0.841116	1.0277	0.980334	0.99703	0.00708563	0.825883	0.000823354	0.719787
iojuWnyHUAq8wB1QLE	zinc finger protein 654	Zfp654	ILMN_2613851	0.0155879	0.803801	0.0135254	0.841768	0.0571106	1.14821	0.0719515	1.17602	0.359748	0.92293	0.917821	0.989933
TdAt14CtwgCUQgiWio	PRP38 pre-mRNA processing factor 38 (yeast) domain containing A	Prpf38a	ILMN_2978574	0.0181102	0.882787	0.0522172	0.885547	0.810287	0.975136	0.383976	1.07384	0.0780475	0.860837	0.482233	0.950937
[truncated: 8,759 more rows]

## Sheet: Table S4
Table S4. Significant enriched pathway-based sets according to the ConsensusPathDB interaction analysis of the relevant differentially expressed probe sets.
P-value of less than 0.01 was consider as statistically significant. CPDB; ConsensusPathDB (Max Planck Institute for Molecular Genetics), R; Reactome, WP; Wikipathways.
SS only			Common for SS and NASH			NASH only
	p-value	database		p-value	database		p-value	database
Mitochondria and energy metabolism			Extracellular matrix			Extracellular matrix
Respiratory electron transport, ATP synthesis by chemiosmotic coupling, and heat production by uncoupling proteins	4.43e-07	R	Activation of Matrix Metalloproteinases	0.000194	R	Integrin	0.00154	INOH
The citric acid (TCA) cycle and respiratory electron transport	2.54e-06	R	Degradation of the extracellular matrix	0.00352	R	Extracellular matrix organization	0.0017	R
Respiratory electron transport	9.77e-06	R	Metabolism			Collagen formation	0.00943	R
Electron Transport Chain	1.18e-05	WP	Glycosphingolipid metabolism	0.000133	R	Metabolism
Oxidative phosphorylation	1.88e-05	KEGG	Sphingolipid metabolism	0.00135	R	Protein digestion and absorption	0.00398	KEGG
Saturated fatty acids beta-oxidation	0.00142	EHMN	Tryptophan catabolism	0.00135	R
Formation of ATP by chemiosmotic coupling	0.00871	R	Bile acid biosynthesis	0.00382	EHMN
Mitochondrial Protein Import	0.00988	R	Synthesis of bile acids and bile salts	0.00532	PID
Translation			Coagulation and complement cascade
Formation of the ternary complex, and subsequently, the 43S complex	0.000175	R	Platelet degranulation	0.00022	R
3'-UTR-mediated translational regulation	0.000498	R	Response to elevated platelet cytosolic Ca2+	0.000293	R
GTP hydrolysis and joining of the 60S ribosomal subunit	0.000498	R	Complement and Coagulation Cascades	0.000379	WP
L13a-mediated translational silencing of Ceruloplasmin expression	0.000498	R	Platelet activation, signaling and aggregation	0.0019	R
Formation of a pool of free 40S subunits	0.000514	R	Lectin induced complement pathway	0.00288	PID
Translation initiation complex formation	0.000618	R	Classical complement pathway	0.00542	PID
Ribosomal scanning and start codon recognition	0.000618	R	Cell cycle and cell division
Cap-dependent Translation Initiation	0.000774	R	Cell cycle: g2/m checkpoint	0.000326	PID
Eukaryotic Translation Initiation	0.000774	R	Activation of APC/C and APC/C:Cdc20 mediated degradation of mitotic proteins	0.000848	R
Activation of the mRNA upon binding of the cap-binding complex and eIFs, and subsequent binding to 43S	0.000853	R	APC/C:Cdc20 mediated degradation of mitotic proteins	0.00288	R
Metabolism of RNA	0.000894	R	Phosphorylation of the APC/C	0.00532	R
Eukaryotic Translation Termination	0.00202	R	Progesterone-mediated oocyte maturation	0.00652	KEGG
Peptide chain elongation	0.00202	R	APC/C-mediated degradation of cell cycle proteins	0.00953	R
Viral mRNA Translation	0.0026	PID	Regulation of mitotic cell cycle	0.00953	R
Cytoplasmic Ribosomal Proteins	0.00332	WP	Nervous system
Metabolism of mRNA	0.00414	R	L1CAM interactions	0.000326	WP
Eukaryotic Translation Elongation	0.00419	R	Sema3A PAK dependent Axon repulsion	0.00288	R
Translation	0.0066	R	Axon guidance	0.00331	R
SRP-dependent cotranslational protein targeting to membrane	0.00741	R	Spinal Cord Injury	0.00454	WP
Transcription			GABAergic synapse	0.00655	KEGG
Regulation of gene expression in beta cells	0.00115	PID	Cytoskeleton and cellular transport
Nonsense Mediated Decay Enhanced by the Exon Junction Complex	0.00225	R	Transport of gamma-carboxylated protein precursors from the endoplasmic reticulum to the Golgi apparatus	0.00532	R
Nonsense-Mediated Decay	0.00225	R	Regulation of Insulin-like Growth Factor (IGF) Transport and Uptake by Insulin-like Growth Factor Binding Proteins (IGFBPs)	0.00542	R
Validated nuclear estrogen receptor alpha network	0.0027	PID	Regulation of actin dynamics for phagocytic cup formation	0.00857	R
Nonsense Mediated Decay Independent of the Exon Junction Complex	0.00649	R	Protein modification
Gut microbiota-related			PTM: gamma carboxylation, hypusine formation and arylsulfatase activation	0.00423	R
Pathogenic Escherichia coli infection	0.0008	KEGG	Cell proliferation and differentiation
Bacterial invasion of epithelial cells	0.000893	KEGG	Regulation of Ras family activation	0.00648	PID
Metabolism
Metabolism	0.00159	R
Ubiquitin mediated proteolysis	0.00174	KEGG
Lipid digestion, mobilization, and transport	0.00621	R
Cytoskeleton and cellular transport
Formation of tubulin folding intermediates by CCT/TriC	0.00394	R
Cooperation of Prefoldin and TriC/CCT in actin and tubulin folding	0.00755	R
Cell proliferation and movement
ALK1 signaling events	0.00755	PID
Neurological disorders and neuroprotection
Parkinson's disease	7.52e-05	KEGG
Huntington's disease	0.00159	KEGG
Alzheimer's disease	0.00276	KEGG
Signalling by NGF	0.00767	WP

## Sheet: Table S5
Table S5. Differentially expressed probe sets along the course of the progression to NASH.
		SS vs. control				NASH vs. SS				NASH vs. control
		non-fasted		fasted		non-fasted		fasted		non-fasted		fasted
gene_names	symbols	p.adj	FC	p.adj	FC	p.adj	FC	p.adj	FC	p.adj	FC	p.adj	FC
amidohydrolase domain containing 2	Amdhd2	0.000208861	1.4203	0.000301344	1.60133	0.00533294	0.831663	0.0137655	0.746233	0.0333613	1.18121	0.0262452	1.19496
ADP-ribosylation factor-like 6 interacting protein 5	Arl6ip5	3.17791e-05	2.061	2.70363e-05	1.81775	0.00376775	0.714293	0.00821144	0.761915	0.000322929	1.47216	0.00158865	1.38497
ADP-ribosylation factor-like 6 interacting protein 5	Arl6ip5	0.000714347	1.98198	0.000973961	1.6494	0.0109911	0.616022	0.0262791	0.744844	0.0387591	1.22095	0.010933	1.22855
arylsulfatase A	Arsa	1.94819e-05	1.91491	7.07943e-06	1.74655	0.0477606	0.849751	0.0342966	0.864634	0.000401449	1.62719	0.00045069	1.51012
arginine vasopressin receptor 1A	Avpr1a	4.27581e-05	0.372019	0.000523324	0.348858	0.0055656	1.27444	0.00779333	1.24813	0.000230381	0.474118	0.00261202	0.43542
arginine vasopressin receptor 1A	Avpr1a	0.000101526	0.23533	0.000336625	0.22875	0.023172	1.48874	0.0380495	1.36773	0.000419413	0.350345	0.00172087	0.312868
biliverdin reductase B (flavin reductase (NADPH))	Blvrb	0.000202204	1.64436	0.000127836	1.5724	0.0330795	0.819556	0.0132765	0.768305	0.00514063	1.34765	0.0161819	1.20808
bromodomain and WD repeat domain containing 1	Brwd1	5.55202e-05	0.725609	8.27712e-05	0.759003	0.00575917	1.18138	0.0146331	1.17814	0.00497465	0.857223	0.0246246	0.894209
calpain, small subunit 1	Capns1	0.000266497	1.66681	0.000746066	1.78985	0.0163638	0.817453	0.0350642	0.782454	0.000529257	1.36254	0.000862236	1.40047
carbonyl reductase 3	Cbr3	2.8893e-06	12.7307	0.000123959	8.72061	0.00166677	0.436507	0.00767334	0.509244	0.00253299	5.55705	0.00555552	4.44092
carbonyl reductase 3	Cbr3	0.000309459	4.94285	7.61772e-05	4.2414	0.00355169	0.488575	0.00529484	0.55721	0.0033497	2.41495	0.00611536	2.36335
cell division cycle 37-like 1	Cdc37l1	4.37323e-06	0.625186	0.000106865	0.6228	0.016278	1.20123	0.0150578	1.31233	0.000178614	0.750995	0.020242	0.817322
cytidine 5'-triphosphate synthase	Ctps	0.00069017	2.43498	6.43602e-05	2.85397	0.0472295	0.746659	0.0199199	0.67958	0.000378122	1.8181	0.00388829	1.9395
cytidine 5'-triphosphate synthase	Ctps	0.000471335	2.07108	0.00019885	2.2937	0.0477606	0.776746	0.0220775	0.694207	0.00294017	1.6087	0.00924498	1.59231
cathepsin A	Ctsa	0.000143648	1.70633	0.000904927	1.43239	0.0169655	0.816513	0.0348743	0.823569	0.000196962	1.39324	0.0019664	1.17967
decorin	Dcn	0.011733	1.2196	0.0486569	1.12541	0.00559797	1.34299	0.00231324	1.35613	9.00752e-05	1.63791	6.80039e-05	1.52621
eosinophil-associated, ribonuclease A family, member 4	Ear4	0.000638965	3.07258	0.0020378	3.07761	0.0196792	0.564628	0.0406718	0.617773	0.000330266	1.73486	0.00340473	1.90127
epithelial membrane protein 1	Emp1	0.0136097	1.64317	0.0121189	1.74742	0.0294407	1.85637	0.0220594	1.7648	0.00266299	3.05033	0.00137031	3.08385
family with sequence similarity 180, member A	Fam180a	0.00399086	0.815722	0.00155151	0.790192	0.0106176	1.98036	0.00637292	2.06469	0.0107476	1.61542	0.00688467	1.6315
family with sequence similarity 214, member A	Fam214a	0.00238115	0.562239	0.000151023	0.547894	0.00947716	1.31184	0.0319162	1.41578	0.0335397	0.737568	0.0380332	0.775699
FK506 binding protein 1a	Fkbp1a	1.24469e-05	1.98748	0.000187919	2.23002	0.0493106	0.817089	0.0232196	0.752075	0.00143759	1.62395	0.00149697	1.67714
glyceraldehyde-3-phosphate dehydrogenase	Gapdh	0.000118454	1.53665	9.03118e-07	1.77815	0.0198581	0.839916	0.01193	0.838181	9.87469e-05	1.29066	0.000138635	1.49041
GC-rich promoter binding protein 1	Gpbp1	9.53845e-05	0.628128	5.98016e-07	0.591379	3.05723e-05	1.39302	0.015866	1.3818	0.0311904	0.874996	0.0168465	0.817169
glycosylphosphatidylinositol specific phospholipase D1	Gpld1	0.000710559	0.422445	5.61663e-05	0.506122	0.048172	1.26815	0.0275793	1.31562	0.00383203	0.535725	0.00177271	0.665863
glutathione peroxidase 4	Gpx4	3.69539e-05	2.40638	1.9412e-06	2.34933	0.00533294	0.665859	0.00147669	0.669665	0.0014254	1.60231	0.000242695	1.57326
glutathione S-transferase, alpha 1 (Ya)	Gsta1	3.69831e-05	11.2767	0.00021666	13.4952	0.00494799	0.513004	0.0180793	0.580797	0.0013726	5.78499	0.00127894	7.83796
glutathione S-transferase, mu 1	Gstm1	0.000149795	1.97605	2.81682e-05	2.25962	0.00320713	0.705355	0.0418269	0.794777	0.0328503	1.39382	0.00262073	1.7959
glutathione S-transferase, mu 2	Gstm2	8.90871e-05	1.66141	0.000273495	2.17945	0.0122267	0.779542	0.0361353	0.783282	0.0273368	1.29513	0.000211197	1.70713
high mobility group AT-hook 1	Hmga1	5.07857e-07	1.75071	1.23565e-05	1.75346	0.00220983	0.734902	0.000627256	0.69309	0.00425779	1.2866	0.0396879	1.2153
heterogeneous nuclear ribonucleoprotein H1	Hnrnph1	0.000279108	0.746877	5.7845e-05	0.648465	0.0222427	1.16423	0.0405541	1.20252	0.020493	0.869538	0.000637609	0.779793
hairless	Hr	0.00163685	1.28959	0.000635644	1.37536	0.0459895	0.858709	0.0312604	0.836771	0.0434335	1.10739	0.0230592	1.15086
Hspb associated protein 1	Hspbap1	3.98486e-05	1.64925	0.000149855	1.88514	0.0101219	0.792915	0.0330529	0.809322	0.00160133	1.30771	0.0011973	1.52569
interferon gamma inducible protein 30	Ifi30	0.000670024	2.09229	1.73152e-05	2.41888	0.0294407	0.723119	0.0273057	0.801964	0.00279446	1.51298	0.000211197	1.93986
insulin-like growth factor binding protein, acid labile subunit	Igfals	0.000270063	0.309697	3.29406e-05	0.409142	0.0321041	1.4985	0.0372785	1.50262	0.00152859	0.464081	0.00213272	0.614784
insulin-like growth factor binding protein 2	Igfbp2	0.000203556	0.143715	3.13696e-05	0.0760038	0.0307828	2.34392	0.012157	2.01606	0.00121204	0.336857	0.000203858	0.153228
insulin-like growth factor binding protein 2	Igfbp2	0.000137524	0.140612	8.65211e-05	0.0906074	0.0153053	2.4871	0.0111413	1.95167	0.000956626	0.349715	0.000514716	0.176836
immunoglobulin superfamily, member 11	Igsf11	2.54296e-06	2.01543	3.0977e-06	1.45462	0.0177908	0.843746	0.0278138	0.854497	1.82643e-05	1.70051	0.0078147	1.24297
IKBKB interacting protein	Ikbip	0.00112313	1.46463	0.0415205	1.15976	0.0499295	1.19568	0.00497069	1.2884	2.35352e-05	1.75123	0.000334965	1.49424
interleukin 1 receptor accessory protein	Il1rap	7.50855e-05	0.497769	6.4055e-07	0.428182	0.0451921	1.23763	0.036042	1.36466	0.000529257	0.616055	7.29417e-05	0.584322
interleukin 1 receptor accessory protein	Il1rap	9.72974e-05	0.468471	7.24969e-06	0.441772	0.0339059	1.28588	0.0425903	1.33274	0.000784314	0.602396	0.000233495	0.588767
INO80 complex subunit C	Ino80c	5.72678e-05	1.38734	1.60311e-06	1.34643	0.00664579	0.819206	0.00428382	0.834854	0.00968488	1.13652	0.022846	1.12407
isovaleryl coenzyme A dehydrogenase	Ivd	0.000141784	0.638882	0.000989102	0.67794	0.0185235	1.23003	0.0385602	1.14231	0.00509952	0.785842	0.0139625	0.774419
PRELI domain-containing protein 1, mitochondrial-like	LOC100046650	3.60688e-05	1.62442	9.96882e-06	1.62524	0.00892407	0.815566	0.00322172	0.78359	0.000118838	1.32482	0.00129439	1.27352
lymphocyte antigen 6 complex, locus D	Ly6d	0.000284368	19.7325	0.000643378	10.4503	0.00631595	0.473829	0.02639	0.560902	5.20152e-05	9.34983	5.63016e-05	5.86157
lymphocyte antigen 6 complex, locus D	Ly6d	0.000142955	16.5193	0.000507134	8.93356	0.00416644	0.480288	0.0281143	0.601831	4.47249e-05	7.93402	6.68395e-05	5.37649
mannosidase, beta A, lysosomal-like	Manbal	4.09206e-05	1.44689	3.40714e-05	1.58945	0.0465831	0.880606	0.00647536	0.771075	0.00152256	1.27414	0.0132933	1.22559
microsomal glutathione S-transferase 3	Mgst3	1.2915e-06	3.66257	8.72692e-05	4.22466	0.00320713	0.668713	0.0207777	0.651307	0.00014959	2.44921	0.000311588	2.75155
mitochondrial ribosomal protein L15	Mrpl15	0.00021348	0.703504	7.95019e-05	0.604876	0.0314304	1.16426	0.0339853	1.20614	0.00666618	0.819062	0.00185583	0.729562
mitochondrial ribosomal protein L54	Mrpl54	0.000252583	1.59385	0.000240948	1.48091	0.0412449	0.823478	0.0340016	0.831788	0.00279446	1.3125	0.010012	1.2318
myosin, light chain 12B, regulatory	Myl12b	1.33487e-05	1.73642	0.00091899	1.73703	0.00864277	0.726264	0.0411907	0.77338	0.0479718	1.2611	0.0125933	1.34339
NA	NA	0.000354751	0.547315	3.83951e-06	0.48048	0.00579557	1.43559	0.0181221	1.49382	0.0291383	0.785722	0.00275708	0.717749
N-acetylglucosamine kinase	Nagk	0.000154961	1.80738	0.000270521	1.56353	0.0328632	0.829786	0.0342966	0.817986	3.41397e-05	1.49974	0.00322117	1.27894
NHP2 ribonucleoprotein	Nhp2	0.000799158	1.52708	1.57816e-05	1.54609	0.0143798	0.749286	0.00497962	0.767319	0.0151017	1.14422	0.0277535	1.18634
ornithine aminotransferase	Oat	0.00114095	0.548679	3.39076e-06	0.498152	0.0418207	1.31184	0.022062	1.41376	0.0200099	0.719779	0.00145039	0.704265
oligosaccharyltransferase 4 homolog (S. cerevisiae)	Ost4	0.000387662	1.49903	7.61772e-05	1.4752	0.0174963	0.807553	0.00497962	0.769999	0.0057517	1.21055	0.0398106	1.13591
purinergic receptor P2Y, G-protein coupled, 14	P2ry14	0.000192678	2.31914	0.000248624	2.64594	0.022622	0.75851	0.00927884	0.672496	0.000337473	1.75909	0.000178221	1.77939
purinergic receptor P2Y, G-protein coupled, 14	P2ry14	0.000301335	2.09618	0.000298282	2.30265	0.0493106	0.807618	0.0209396	0.716375	0.000239594	1.69291	5.63016e-05	1.64956
poly(A) binding protein interacting protein 2B	Paip2b	0.000118454	0.55588	3.64607e-06	0.635478	0.00664579	1.31764	0.023906	1.22882	0.00206524	0.73245	0.0014298	0.780891
protein disulfide isomerase associated 5	Pdia5	0.00258489	0.534716	5.45584e-05	0.322862	0.0455038	1.12359	0.040597	1.56835	0.00847807	0.600804	0.000698968	0.506361
plasminogen	Plg	0.000502045	0.669472	0.00061407	0.690332	0.0101325	1.19119	0.00521756	1.20698	0.0105728	0.79747	0.0268163	0.833215
proteasome (prosome, macropain) 26S subunit, non-ATPase, 8	Psmd8	0.000543533	2.05503	2.86805e-06	1.90061	0.0456914	0.771929	0.0311797	0.800268	0.000576095	1.58633	0.00343923	1.521
protein tyrosine phosphatase 4a3	Ptp4a3	4.01606e-05	2.10387	8.13974e-05	2.13764	0.0163951	0.761293	0.0131184	0.729683	0.00182882	1.60166	0.00403863	1.5598
ras homolog gene family, member D	Rhod	0.000137838	1.71007	1.06173e-06	2.00746	0.0337217	0.800524	0.00554708	0.666049	0.00728404	1.36895	0.0397978	1.33707
S100 calcium binding protein A11 (calgizzarin)	S100a11	0.000580984	6.76508	0.000378417	6.71813	0.0451921	0.686527	0.0435207	0.684274	9.00752e-05	4.64441	0.000572089	4.59704
syndecan 2	Sdc2	4.87912e-06	0.596213	4.62746e-06	0.495917	0.00346935	1.33572	0.00199893	1.43888	0.001036	0.796375	0.000441571	0.713565
serine (or cysteine) peptidase inhibitor, clade F, member 2	Serpinf2	0.000729346	0.604701	1.01686e-05	0.499702	0.00832828	1.30327	0.0293607	1.41279	0.0257967	0.788088	0.00255986	0.705975
serine (or cysteine) peptidase inhibitor, clade F, member 2	Serpinf2	0.000473513	0.598109	0.000135284	0.485555	0.0475654	1.17402	0.0493422	1.33595	0.00319958	0.70219	0.00340473	0.648676
serine (or cysteine) peptidase inhibitor, clade G, member 1	Serping1	6.36481e-05	0.631172	6.03377e-06	0.54884	0.0143798	1.30718	0.0411907	1.33263	0.018155	0.825053	0.00392443	0.7314
SET domain containing (lysine methyltransferase) 8	Setd8	1.97067e-05	1.51159	1.60311e-06	1.42815	0.00379137	0.802808	0.00132697	0.809212	0.00147313	1.21352	0.00498702	1.15568
solute carrier family 19 (thiamine transporter), member 2	Slc19a2	0.000452966	0.504178	3.5041e-05	0.443963	0.00133998	1.50902	0.0418901	1.39356	0.0233589	0.760813	2.92348e-05	0.618688
solute carrier family 1 (glial high affinity glutamate transporter), member 2	Slc1a2	1.60406e-05	0.374061	2.94742e-06	0.326008	0.0163951	1.6379	0.0154066	1.91437	0.0003601	0.612676	0.0021207	0.624101
solute carrier family 1 (glial high affinity glutamate transporter), member 2	Slc1a2	8.04666e-06	0.341165	9.97635e-06	0.326566	0.0312474	1.55321	0.0226134	1.76785	0.000131739	0.529902	0.00112443	0.577321
solute carrier family 35, member C2	Slc35c2	8.90871e-05	1.33716	0.00219616	1.46842	0.0170074	0.865638	0.0439271	0.806285	0.021124	1.15749	0.044357	1.18397
solute carrier family 35, member F2	Slc35f2	9.09416e-05	1.42163	2.50758e-05	1.58213	0.0140115	0.838958	0.0229325	0.834892	0.0105584	1.19269	0.00185211	1.32091
solute carrier family 39 (metal ion transporter), member 5	Slc39a5	0.000386398	3.72552	0.00028788	3.35224	0.0198671	0.5969	0.0266478	0.614374	0.016089	2.22376	0.022243	2.05953
solute carrier family 39 (metal ion transporter), member 5	Slc39a5	0.000943524	3.38222	0.000576314	2.91409	0.0106935	0.540866	0.010286	0.55064	0.0197457	1.82933	0.047823	1.60461
solute carrier family 39 (metal ion transporter), member 5	Slc39a5	0.000620958	2.11406	0.00037946	2.01563	0.0347513	0.727446	0.00766483	0.653659	0.0152551	1.53786	0.042066	1.31753
solute carrier family 48 (heme transporter), member 1	Slc48a1	0.000445957	1.96151	1.25902e-06	1.7813	0.0192481	0.727004	0.0108139	0.785602	0.00638921	1.42602	0.0026844	1.39939
spire homolog 2 (Drosophila)	Spire2	0.000138238	1.78483	3.52657e-05	1.63014	0.0105629	0.757364	0.00529484	0.769938	4.46538e-05	1.35177	0.00340456	1.2551
steroid 5 alpha-reductase 3	Srd5a3	5.15256e-05	1.80664	4.39116e-06	1.67756	0.0490026	0.849993	0.00475981	0.796221	0.000104553	1.53563	0.00094255	1.33571
sulfiredoxin 1 homolog (S. cerevisiae)	Srxn1	2.68629e-05	3.36485	8.0861e-05	2.25482	0.00144684	0.552381	0.00637292	0.651695	3.41397e-05	1.85868	0.00833326	1.46945
sulfiredoxin 1 homolog (S. cerevisiae)	Srxn1	1.9352e-05	3.23286	1.00643e-05	2.05108	0.00133974	0.562938	0.00638286	0.695484	0.000784314	1.8199	0.0144333	1.42649
STT3, subunit of the oligosaccharyltransferase complex, homolog A (S. cerevisiae)	Stt3a	0.000382581	0.660943	0.000476857	0.598128	0.00376775	1.25562	0.0443483	1.30197	0.0210978	0.829895	0.0357455	0.778744
tumor necrosis factor receptor superfamily, member 12a	Tnfrsf12a	0.00076037	3.97521	0.000120562	4.36559	0.0220674	0.616503	0.00717891	0.527693	0.00373398	2.45073	0.0179974	2.30369
TNFAIP3 interacting protein 1	Tnip1	5.06689e-05	1.47227	1.14881e-06	1.73287	0.034269	0.879137	0.00278034	0.793836	0.000776593	1.29433	0.00049894	1.37561
trafficking protein particle complex 2-like	Trappc2l	0.000107117	1.32404	0.000442582	1.3299	0.0033677	0.872634	0.0328181	0.86131	0.00909142	1.1554	0.0032624	1.14545
trafficking protein particle complex 4	Trappc4	0.000258043	1.49252	4.06218e-07	1.50827	0.016119	0.802891	0.0108139	0.829286	0.0121435	1.19833	0.00397413	1.25079
tubulin, beta 2B class IIB	Tubb2b	0.000247635	3.247	0.000807806	4.61955	0.015084	0.606816	0.0141576	0.471226	0.00158049	1.97033	0.0205066	2.17685
unc-119 homolog (C. elegans)	Unc119	6.36481e-05	1.61838	9.54663e-05	1.71918	0.0238107	0.82575	0.00779392	0.72961	0.00121153	1.33638	0.0093033	1.25433
unc-119 homolog B (C. elegans)	Unc119b	0.000367112	1.4284	0.000270113	1.46572	0.0417359	0.86081	0.0429265	0.84232	0.000517295	1.22958	0.00978494	1.2346
ubiquitin specific peptidase like 1	Uspl1	0.00176248	0.689424	0.000323368	0.693954	0.00563679	1.17548	0.0356506	1.18769	0.0264121	0.810407	0.0184803	0.8242
vacuolar protein sorting 29 (S. pombe)	Vps29	7.20228e-06	1.53423	4.52312e-07	1.53039	0.00258852	0.767043	0.000627256	0.803686	0.014326	1.17682	0.000111896	1.22995
zinc finger protein 595	Zfp595	0.000801853	0.771674	0.000164381	0.750338	0.0475574	1.08961	0.0497674	1.1301	0.00852257	0.840822	0.0043747	0.847956

## Sheet: Table S6
Table S6. Expression profiles of 10 selected genes according to the qRT-PCR analysis.
	SS vs. control			NASH vs. SS			NASH vs. control
	p	p-adj	FC	p	p-adj	FC	p	p-adj	FC
Dcn	0.000684063	0.000684063	1.42944	0.0016042	0.00267367	1.38852	2.23343e-08	3.4159e-08	1.98481
Emp1	4.95416e-06	5.50462e-06	3.01302	0.000817396	0.00163479	1.95137	1.42373e-07	1.58192e-07	5.87951
Gpx4	6.53825e-15	2.89487e-14	2.88548	5.58276e-05	0.000139569	0.764538	3.29658e-13	1.64829e-12	2.20606
Gsta1	2.30017e-11	4.60034e-11	16.2384	8.58725e-09	8.58725e-08	0.358141	2.56081e-13	1.64829e-12	5.81563
Gstm1	2.3177e-13	5.79424e-13	2.90578	8.65453e-06	2.88484e-05	0.672573	1.04909e-07	1.31136e-07	1.95435
Gstm2	1.94836e-10	3.24726e-10	1.98275	0.625693	0.625693	0.964644	1.69784e-08	3.39568e-08	1.91264
Ikbip	4.09837e-08	5.12296e-08	1.91888	0.232485	0.258317	1.11367	2.78176e-09	6.95441e-09	2.13701
Mgst3	8.68461e-15	2.89487e-14	5.75041	0.00275776	0.00393966	0.767051	3.11733e-12	1.03911e-11	4.41086
Plg	1.0353e-17	1.0353e-16	0.50761	3.83309e-06	1.91654e-05	1.40706	2.39113e-08	3.4159e-08	0.71424
Trappc4	1.42501e-08	2.03573e-08	1.67222	0.0149252	0.0186565	0.851042	1.59049e-07	1.59049e-07	1.42313
